# Supplementary material for: Primed and ready: nanopore metabarcoding can now recover highly accurate consensus barcodes that are generally indel-free
Source: BMC Genomics. 2024 Sep 9;25:842. doi: 10.1186/s12864-024-10767-4 (PMC11382387; doi:10.1186/s12864-024-10767-4)
Supplement: Supplementary file 1 — Supplementary Material 1 [file 12864_2024_10767_MOESM1_ESM.xlsx]

## Sheet: Table_of_contents
CONTENTS PAGE	Sheet Name	Sheet Description
	Sample_metadata	Contains sample metadata. Samples that were not sequenced are greyed out.
	RUN-A_demult	Primer and tag sequences for demultiplexing RUN A PCR replicates, applies to both Nanopore and Illumina.
	RUN-B_demult	Primer and tag sequences for demultiplexing RUN B PCR replicates, applies to both Nanopore and Illumina.
	Illumina_full_dataset	Sequencing statistics for Illumina sequencing.
	Nanopore_full_dataset	Sequencing statistics for Nanopore sequencing.
	MOTUs	Taxonomic identifications of the 616 MOTUs.
	Community_matrix	Matrix of number of counts per MOTU per sample per sequencing type.

## Sheet: Sample_metadata
Sample	Date	Site	Method	Fraction	Start latitude	Start longitude	End latitude	End longitude	Team leader	Collector	Preservative
ZPT005	2020-08-05	Pulau Hantu	Bongo net	2mm	1.1319	103.445	-	-	Maxine Mowe	Danwei Huang	100% ethanol
ZPT006	2020-08-05	Pulau Hantu	Bongo net	500µm	1.1319	103.445	-	-	Maxine Mowe	Danwei Huang	100% ethanol
ZPT007	2020-08-05	Pulau Hantu	Bongo net	2mm	1.1319	103.445	-	-	Maxine Mowe	Danwei Huang	100% ethanol
ZPT008	2020-08-05	Pulau Hantu	Bongo net	500µm	1.1313	103.442	1.1317	103.443	Maxine Mowe	Danwei Huang	100% ethanol
ZPT009	2020-08-05	Pulau Hantu	Bongo net	2mm	1.1316	103.445	1.1433	103.433	Maxine Mowe	Danwei Huang	100% ethanol
ZPT010	2020-08-05	Pulau Hantu	Bongo net	500µm	1.1316	103.445	1.1433	103.433	Maxine Mowe	Danwei Huang	100% ethanol
ZPT011	2020-08-05	Pulau Hantu	Light trap	500um	1.2229	103.75	-	-	Zeehan Jaafar	Danwei Huang	100% ethanol
ZPT012	2020-08-19	Sisters' Islands	Control	500µm	-	-	-	-	Maxine Mowe	Neo Wan Lin	100% ethanol
ZPT013	2020-08-19	Sisters' Islands	Bongo net	2mm	1.21389	103.832	1.21781	103.825	Maxine Mowe	Neo Wan Lin	100% ethanol
ZPT014	2020-08-19	Sisters' Islands	Bongo net	500µm	1.21389	103.832	1.21781	103.825	Maxine Mowe	Neo Wan Lin	100% ethanol
ZPT015	2020-08-19	Sisters' Islands	Bongo net	2mm	1.21588	103.83	1.21515	103.831	Maxine Mowe	Neo Wan Lin	100% ethanol
ZPT016	2020-08-19	Sisters' Islands	Bongo net	500µm	1.21588	103.83	1.21515	103.831	Maxine Mowe	Neo Wan Lin	100% ethanol
ZPT017	2020-08-19	Sisters' Islands	Bongo net	2mm	1.21382	103.831	1.21466	103.831	Maxine Mowe	Neo Wan Lin	100% ethanol
ZPT018	2020-08-19	Sisters' Islands	Bongo net	500µm	1.21382	103.831	1.21466	103.831	Maxine Mowe	Neo Wan Lin	100% ethanol
ZPT019	2020-08-19	Sisters' Islands	Light trap	500µm	1.21486	103.834	-	-	Zeehan Jaafar	Neo Wan Lin	100% ethanol
ZPT020	2020-08-19	Sisters' Islands	Light trap	1cm	1.21486	103.834	-	-	Zeehan Jaafar	Neo Wan Lin	100% ethanol
ZPT021	2020-08-20	Pulau Hantu	Control	500µm	-	-	-	-	Maxine Mowe	Neo Wan Lin	100% ethanol
ZPT022	2020-08-20	Pulau Hantu	Bongo net	2mm	1.22154	103.747	1.22146	103.737	Maxine Mowe	Neo Wan Lin	100% ethanol
ZPT023	2020-08-20	Pulau Hantu	Bongo net	500µm	1.22154	103.747	1.22146	103.737	Maxine Mowe	Neo Wan Lin	100% ethanol
ZPT024	2020-08-20	Pulau Hantu	Bongo net	1cm	1.22154	103.747	1.22146	103.737	Maxine Mowe	Neo Wan Lin	100% ethanol
ZPT025	2020-08-20	Pulau Hantu	Bongo net	2mm	1.22154	103.747	1.22146	103.737	Maxine Mowe	Neo Wan Lin	100% ethanol
ZPT026	2020-08-20	Pulau Hantu	Bongo net	500µm	1.22121	103.74	1.22181	103.741	Maxine Mowe	Neo Wan Lin	100% ethanol
ZPT027	2020-08-20	Pulau Hantu	Bongo net	2mm	1.22136	103.745	1.22191	103.745	Maxine Mowe	Neo Wan Lin	100% ethanol
ZPT028	2020-08-20	Pulau Hantu	Bongo net	500µm	1.22136	103.745	1.22191	103.745	Maxine Mowe	Neo Wan Lin	100% ethanol
ZPT029	2020-08-20	Pulau Hantu	Light trap	500µm	1.2229	103.75	-	-	Zeehan Jaafar	Neo Wan Lin	100% ethanol
ZPT030	2020-08-20	Pulau Hantu	Control	500µm	-	-	-	-	Maxine Mowe	Neo Wan Lin	100% ethanol
ZPT031	2020-09-02	Sisters' Islands	Bongo net	2mm	1.21428	103.831	1.21484	103.829	Maxine Mowe	Neo Wan Lin	100% ethanol
ZPT032	2020-09-02	Sisters' Islands	Bongo net	500µm	1.21428	103.831	1.21484	103.829	Maxine Mowe	Neo Wan Lin	100% ethanol
ZPT033	2020-09-02	Sisters' Islands	Bongo net	2mm	1.21457	103.831	1.21681	103.829	Maxine Mowe	Neo Wan Lin	100% ethanol
ZPT034	2020-09-02	Sisters' Islands	Bongo net	500µm	1.21457	103.831	1.21681	103.829	Maxine Mowe	Neo Wan Lin	100% ethanol
ZPT035	2020-09-02	Sisters' Islands	Bongo net	2mm	1.21462	103.831	1.21642	103.83	Maxine Mowe	Neo Wan Lin	100% ethanol
ZPT036	2020-09-02	Sisters' Islands	Bongo net	500µm	1.21462	103.831	1.21642	103.83	Maxine Mowe	Neo Wan Lin	100% ethanol
ZPT037	2020-09-02	Sisters' Islands	Light trap	500µm	1.21486	103.834	-	-	Zeehan Jaafar	Neo Wan Lin	100% ethanol
ZPT038	2020-09-03	Pulau Hantu	Control	500µm	-	-	-	-	Maxine Mowe	Neo Wan Lin	100% ethanol
ZPT039	2020-09-03	Pulau Hantu	Bongo net	2mm	1.22194	103.747	1.22299	103.741	Maxine Mowe	Neo Wan Lin	100% ethanol
ZPT040	2020-09-03	Pulau Hantu	Bongo net	500µm	1.22194	103.747	1.22299	103.741	Maxine Mowe	Neo Wan Lin	100% ethanol
ZPT041	2020-09-03	Pulau Hantu	Bongo net	2mm	1.22274	103.741	1.22204	103.743	Maxine Mowe	Neo Wan Lin	100% ethanol
ZPT042	2020-09-03	Pulau Hantu	Bongo net	500µm	1.22274	103.741	1.22204	103.743	Maxine Mowe	Neo Wan Lin	100% ethanol
ZPT043	2020-09-03	Pulau Hantu	Bongo net	2mm	1.22184	103.745	1.22166	103.745	Maxine Mowe	Neo Wan Lin	100% ethanol
ZPT044	2020-09-03	Pulau Hantu	Bongo net	500µm	1.22184	103.745	1.22166	103.745	Maxine Mowe	Neo Wan Lin	100% ethanol
ZPT045	2020-09-03	Pulau Hantu	Light trap	500µm	1.2229	103.75	-	-	Zeehan Jaafar	Neo Wan Lin	100% ethanol
ZPT046	2020-09-16	Sisters' Islands	Control	500µm	-	-	-	-	Maxine Mowe	Neo Wan Lin	100% ethanol
ZPT047	2020-09-16	Sisters' Islands	Bongo net	2mm	1.21398	103.832	1.21441	103.829	Maxine Mowe	Neo Wan Lin	100% ethanol
ZPT048	2020-09-16	Sisters' Islands	Bongo net	500µm	1.21398	103.832	1.21441	103.829	Maxine Mowe	Neo Wan Lin	100% ethanol
ZPT049	2020-09-16	Sisters' Islands	Bongo net	2mm	1.21442	103.832	1.21393	103.829	Maxine Mowe	Neo Wan Lin	100% ethanol
ZPT050	2020-09-16	Sisters' Islands	Bongo net	500µm	1.21442	103.832	1.21393	103.829	Maxine Mowe	Neo Wan Lin	100% ethanol
ZPT051	2020-09-16	Sisters' Islands	Bongo net	2mm	1.21442	103.832	1.21393	103.829	Maxine Mowe	Neo Wan Lin	100% ethanol
ZPT052	2020-09-16	Sisters' Islands	Bongo net	500µm	1.21442	103.832	1.21393	103.829	Maxine Mowe	Neo Wan Lin	100% ethanol
ZPT053	2020-09-16	Sisters' Islands	Light trap	500µm	1.21486	103.834	-	-	Zeehan Jaafar	Neo Wan Lin	100% ethanol

## Sheet: RUN-A_demult
Sample	F Tag	R Tag	F Primer (mlCOIintF)	R Primer (LoboR1)
PCRN2a	ATAATCGAGGCTT	ATAATCGAGGCTT	GGWACWGGWTGAACWGTWTAYCCYCC	TAAACYTCWGGRTGWCCRAARAAYCA
PCRN2b	CTGAGTCAGAAGT	CTGAGTCAGAAGT	GGWACWGGWTGAACWGTWTAYCCYCC	TAAACYTCWGGRTGWCCRAARAAYCA
PCRN2c	GATAGGCGCCTTG	GATAGGCGCCTTG	GGWACWGGWTGAACWGTWTAYCCYCC	TAAACYTCWGGRTGWCCRAARAAYCA
ZPT012a	GTCCAGGCCTTCT	GTCCAGGCCTTCT	GGWACWGGWTGAACWGTWTAYCCYCC	TAAACYTCWGGRTGWCCRAARAAYCA
ZPT012b	GTGACGCCGTATT	GTCCAGGCCTTCT	GGWACWGGWTGAACWGTWTAYCCYCC	TAAACYTCWGGRTGWCCRAARAAYCA
ZPT012c	TGCAGCAACCAGC	GTCCAGGCCTTCT	GGWACWGGWTGAACWGTWTAYCCYCC	TAAACYTCWGGRTGWCCRAARAAYCA
ZPT005a	ATCCGGTCGGAGA	ATCCGGTCGGAGA	GGWACWGGWTGAACWGTWTAYCCYCC	TAAACYTCWGGRTGWCCRAARAAYCA
ZPT005b	CTGAGGTGATCAG	CTGAGGTGATCAG	GGWACWGGWTGAACWGTWTAYCCYCC	TAAACYTCWGGRTGWCCRAARAAYCA
ZPT005c	AGTGTCCTGCTAG	AGTGTCCTGCTAG	GGWACWGGWTGAACWGTWTAYCCYCC	TAAACYTCWGGRTGWCCRAARAAYCA
ZPT006a	CATGCCTTGATAC	CATGCCTTGATAC	GGWACWGGWTGAACWGTWTAYCCYCC	TAAACYTCWGGRTGWCCRAARAAYCA
ZPT006b	CTGACGTTCGGTA	CTGACGTTCGGTA	GGWACWGGWTGAACWGTWTAYCCYCC	TAAACYTCWGGRTGWCCRAARAAYCA
ZPT006c	GAGGAGAGACACA	GAGGAGAGACACA	GGWACWGGWTGAACWGTWTAYCCYCC	TAAACYTCWGGRTGWCCRAARAAYCA
ZPT008a	CCTCCGCACAATC	CCTCCGCACAATC	GGWACWGGWTGAACWGTWTAYCCYCC	TAAACYTCWGGRTGWCCRAARAAYCA
ZPT008b	CTCTAACCTATTA	CTCTAACCTATTA	GGWACWGGWTGAACWGTWTAYCCYCC	TAAACYTCWGGRTGWCCRAARAAYCA
ZPT008c	GCACCTTGACATA	GCACCTTGACATA	GGWACWGGWTGAACWGTWTAYCCYCC	TAAACYTCWGGRTGWCCRAARAAYCA
ZPT009a	TTCTTCTGGAACA	TTCTTCTGGAACA	GGWACWGGWTGAACWGTWTAYCCYCC	TAAACYTCWGGRTGWCCRAARAAYCA
ZPT009b	AGCAAGTGGCTCT	AGCAAGTGGCTCT	GGWACWGGWTGAACWGTWTAYCCYCC	TAAACYTCWGGRTGWCCRAARAAYCA
ZPT009c	TCAAGTCACTAAT	TCAAGTCACTAAT	GGWACWGGWTGAACWGTWTAYCCYCC	TAAACYTCWGGRTGWCCRAARAAYCA
ZPT010a	AGTGCTTATCCGT	AGTGCTTATCCGT	GGWACWGGWTGAACWGTWTAYCCYCC	TAAACYTCWGGRTGWCCRAARAAYCA
ZPT010b	ATCGCTGCCTGGC	ATCGCTGCCTGGC	GGWACWGGWTGAACWGTWTAYCCYCC	TAAACYTCWGGRTGWCCRAARAAYCA
ZPT010c	ATGCTTGCGACAG	ATGCTTGCGACAG	GGWACWGGWTGAACWGTWTAYCCYCC	TAAACYTCWGGRTGWCCRAARAAYCA
ZPT011a	TCTAAGGAGTTAT	TCTAAGGAGTTAT	GGWACWGGWTGAACWGTWTAYCCYCC	TAAACYTCWGGRTGWCCRAARAAYCA
ZPT011b	TCTATCTCTCGCT	TCTATCTCTCGCT	GGWACWGGWTGAACWGTWTAYCCYCC	TAAACYTCWGGRTGWCCRAARAAYCA
ZPT011c	TGTGAAGTTGCCA	TGTGAAGTTGCCA	GGWACWGGWTGAACWGTWTAYCCYCC	TAAACYTCWGGRTGWCCRAARAAYCA
ZPT019a	TTACCATTCCTCA	TTACCATTCCTCA	GGWACWGGWTGAACWGTWTAYCCYCC	TAAACYTCWGGRTGWCCRAARAAYCA
ZPT019b	AGATTCTACACAA	AGATTCTACACAA	GGWACWGGWTGAACWGTWTAYCCYCC	TAAACYTCWGGRTGWCCRAARAAYCA
ZPT019c	ATGCGATTAATTG	ATGCGATTAATTG	GGWACWGGWTGAACWGTWTAYCCYCC	TAAACYTCWGGRTGWCCRAARAAYCA
ZPT020a	TGGACATGGCATT	TGGACATGGCATT	GGWACWGGWTGAACWGTWTAYCCYCC	TAAACYTCWGGRTGWCCRAARAAYCA
ZPT020b	TGGTGGTCATTCA	TGGTGGTCATTCA	GGWACWGGWTGAACWGTWTAYCCYCC	TAAACYTCWGGRTGWCCRAARAAYCA
ZPT020c	TTACCAGAGCCTG	TTACCAGAGCCTG	GGWACWGGWTGAACWGTWTAYCCYCC	TAAACYTCWGGRTGWCCRAARAAYCA
ZPT024a	ATCCTTCTGTTCT	ATCCTTCTGTTCT	GGWACWGGWTGAACWGTWTAYCCYCC	TAAACYTCWGGRTGWCCRAARAAYCA
ZPT024b	CGTTACTTAGGTC	CGTTACTTAGGTC	GGWACWGGWTGAACWGTWTAYCCYCC	TAAACYTCWGGRTGWCCRAARAAYCA
ZPT024c	CTGGTTGGCTATC	CTGGTTGGCTATC	GGWACWGGWTGAACWGTWTAYCCYCC	TAAACYTCWGGRTGWCCRAARAAYCA
ZPT026a	GAGCGAAGGTAGT	GAGCGAAGGTAGT	GGWACWGGWTGAACWGTWTAYCCYCC	TAAACYTCWGGRTGWCCRAARAAYCA
ZPT026b	GGCGACTGTTCCT	GGCGACTGTTCCT	GGWACWGGWTGAACWGTWTAYCCYCC	TAAACYTCWGGRTGWCCRAARAAYCA
ZPT026c	GTCAGTTAACGAC	GTCAGTTAACGAC	GGWACWGGWTGAACWGTWTAYCCYCC	TAAACYTCWGGRTGWCCRAARAAYCA
ZPT029a	TTCTCGGCCGCAT	TTCTCGGCCGCAT	GGWACWGGWTGAACWGTWTAYCCYCC	TAAACYTCWGGRTGWCCRAARAAYCA
ZPT029b	TTGGCGGTAAGAA	TTGGCGGTAAGAA	GGWACWGGWTGAACWGTWTAYCCYCC	TAAACYTCWGGRTGWCCRAARAAYCA
ZPT029c	ACTTGTGCACCTG	ACTTGTGCACCTG	GGWACWGGWTGAACWGTWTAYCCYCC	TAAACYTCWGGRTGWCCRAARAAYCA
ZPT032a	GCACCAACGATTG	GCACCAACGATTG	GGWACWGGWTGAACWGTWTAYCCYCC	TAAACYTCWGGRTGWCCRAARAAYCA
ZPT032b	TCTTATGCATAAC	TCTTATGCATAAC	GGWACWGGWTGAACWGTWTAYCCYCC	TAAACYTCWGGRTGWCCRAARAAYCA
ZPT032c	TTAGGTGTGGACC	TTAGGTGTGGACC	GGWACWGGWTGAACWGTWTAYCCYCC	TAAACYTCWGGRTGWCCRAARAAYCA
ZPT033a	TACGGACCGCTCA	TACGGACCGCTCA	GGWACWGGWTGAACWGTWTAYCCYCC	TAAACYTCWGGRTGWCCRAARAAYCA
ZPT033b	TGGACGCTAGATC	TGGACGCTAGATC	GGWACWGGWTGAACWGTWTAYCCYCC	TAAACYTCWGGRTGWCCRAARAAYCA
ZPT033c	AGTCTTCACCTCC	AGTCTTCACCTCC	GGWACWGGWTGAACWGTWTAYCCYCC	TAAACYTCWGGRTGWCCRAARAAYCA
ZPT034a	TCCACAGATACAG	TCCACAGATACAG	GGWACWGGWTGAACWGTWTAYCCYCC	TAAACYTCWGGRTGWCCRAARAAYCA
ZPT034b	TCGAGTTGTAACT	TCGAGTTGTAACT	GGWACWGGWTGAACWGTWTAYCCYCC	TAAACYTCWGGRTGWCCRAARAAYCA
ZPT034c	TCGGTCTTAGACG	TCGGTCTTAGACG	GGWACWGGWTGAACWGTWTAYCCYCC	TAAACYTCWGGRTGWCCRAARAAYCA

## Sheet: RUN-B_demult
Sample	F Tag	R Tag	F Primer (mlCOIintF)	R Primer (LoboR1)
PCRN3a	ATAATCGAGGCTT	ATAATCGAGGCTT	GGWACWGGWTGAACWGTWTAYCCYCC	TAAACYTCWGGRTGWCCRAARAAYCA
PCRN3b	CTGAGTCAGAAGT	CTGAGTCAGAAGT	GGWACWGGWTGAACWGTWTAYCCYCC	TAAACYTCWGGRTGWCCRAARAAYCA
PCRN3c	GATAGGCGCCTTG	GATAGGCGCCTTG	GGWACWGGWTGAACWGTWTAYCCYCC	TAAACYTCWGGRTGWCCRAARAAYCA
ZPT021a	GTCCAGGCCTTCT	GTCCAGGCCTTCT	GGWACWGGWTGAACWGTWTAYCCYCC	TAAACYTCWGGRTGWCCRAARAAYCA
ZPT021b	GTGACGCCGTATT	GTGACGCCGTATT	GGWACWGGWTGAACWGTWTAYCCYCC	TAAACYTCWGGRTGWCCRAARAAYCA
ZPT021c	TGCAGCAACCAGC	TGCAGCAACCAGC	GGWACWGGWTGAACWGTWTAYCCYCC	TAAACYTCWGGRTGWCCRAARAAYCA
ZPT038a	ACATCAGTAGTTC	ACATCAGTAGTTC	GGWACWGGWTGAACWGTWTAYCCYCC	TAAACYTCWGGRTGWCCRAARAAYCA
ZPT038b	AGCGCTGGACCAA	AGCGCTGGACCAA	GGWACWGGWTGAACWGTWTAYCCYCC	TAAACYTCWGGRTGWCCRAARAAYCA
ZPT038c	CAAGATCGGTACC	CAAGATCGGTACC	GGWACWGGWTGAACWGTWTAYCCYCC	TAAACYTCWGGRTGWCCRAARAAYCA
ZPT046a	CCAGCCTGACGGT	CCAGCCTGACGGT	GGWACWGGWTGAACWGTWTAYCCYCC	TAAACYTCWGGRTGWCCRAARAAYCA
ZPT046b	CCGAAGCCGGTTC	CCGAAGCCGGTTC	GGWACWGGWTGAACWGTWTAYCCYCC	TAAACYTCWGGRTGWCCRAARAAYCA
ZPT046c	CCGAGCAGCTGTT	CCGAGCAGCTGTT	GGWACWGGWTGAACWGTWTAYCCYCC	TAAACYTCWGGRTGWCCRAARAAYCA
ZPT013a	CATGCCTTGATAC	CATGCCTTGATAC	GGWACWGGWTGAACWGTWTAYCCYCC	TAAACYTCWGGRTGWCCRAARAAYCA
ZPT013b	CTGACGTTCGGTA	CTGACGTTCGGTA	GGWACWGGWTGAACWGTWTAYCCYCC	TAAACYTCWGGRTGWCCRAARAAYCA
ZPT013c	GAGGAGAGACACA	GAGGAGAGACACA	GGWACWGGWTGAACWGTWTAYCCYCC	TAAACYTCWGGRTGWCCRAARAAYCA
ZPT014a	CTGTCGAGGCGAC	CTGTCGAGGCGAC	GGWACWGGWTGAACWGTWTAYCCYCC	TAAACYTCWGGRTGWCCRAARAAYCA
ZPT014b	GACTAATGAGGAA	GACTAATGAGGAA	GGWACWGGWTGAACWGTWTAYCCYCC	TAAACYTCWGGRTGWCCRAARAAYCA
ZPT014c	TATCCGTAATCAT	TATCCGTAATCAT	GGWACWGGWTGAACWGTWTAYCCYCC	TAAACYTCWGGRTGWCCRAARAAYCA
ZPT015a	CCTCCGCACAATC	CCTCCGCACAATC	GGWACWGGWTGAACWGTWTAYCCYCC	TAAACYTCWGGRTGWCCRAARAAYCA
ZPT015b	CTCTAACCTATTA	CTCTAACCTATTA	GGWACWGGWTGAACWGTWTAYCCYCC	TAAACYTCWGGRTGWCCRAARAAYCA
ZPT015c	GCACCTTGACATA	GCACCTTGACATA	GGWACWGGWTGAACWGTWTAYCCYCC	TAAACYTCWGGRTGWCCRAARAAYCA
ZPT016a	TTCTTCTGGAACA	TTCTTCTGGAACA	GGWACWGGWTGAACWGTWTAYCCYCC	TAAACYTCWGGRTGWCCRAARAAYCA
ZPT016b	AGCAAGTGGCTCT	AGCAAGTGGCTCT	GGWACWGGWTGAACWGTWTAYCCYCC	TAAACYTCWGGRTGWCCRAARAAYCA
ZPT016c	TCAAGTCACTAAT	TCAAGTCACTAAT	GGWACWGGWTGAACWGTWTAYCCYCC	TAAACYTCWGGRTGWCCRAARAAYCA
ZPT017a	AGTGCTTATCCGT	AGTGCTTATCCGT	GGWACWGGWTGAACWGTWTAYCCYCC	TAAACYTCWGGRTGWCCRAARAAYCA
ZPT017b	ATCGCTGCCTGGC	ATCGCTGCCTGGC	GGWACWGGWTGAACWGTWTAYCCYCC	TAAACYTCWGGRTGWCCRAARAAYCA
ZPT017c	ATGCTTGCGACAG	ATGCTTGCGACAG	GGWACWGGWTGAACWGTWTAYCCYCC	TAAACYTCWGGRTGWCCRAARAAYCA
ZPT018a	TCTAAGGAGTTAT	TCTAAGGAGTTAT	GGWACWGGWTGAACWGTWTAYCCYCC	TAAACYTCWGGRTGWCCRAARAAYCA
ZPT018b	TCTATCTCTCGCT	TCTATCTCTCGCT	GGWACWGGWTGAACWGTWTAYCCYCC	TAAACYTCWGGRTGWCCRAARAAYCA
ZPT018c	TGTGAAGTTGCCA	TGTGAAGTTGCCA	GGWACWGGWTGAACWGTWTAYCCYCC	TAAACYTCWGGRTGWCCRAARAAYCA
ZPT022a	ATAAGCAATTCGA	ATAAGCAATTCGA	GGWACWGGWTGAACWGTWTAYCCYCC	TAAACYTCWGGRTGWCCRAARAAYCA
ZPT022b	ATCTAACAGGACC	ATCTAACAGGACC	GGWACWGGWTGAACWGTWTAYCCYCC	TAAACYTCWGGRTGWCCRAARAAYCA
ZPT022c	CATTATATAGCCA	CATTATATAGCCA	GGWACWGGWTGAACWGTWTAYCCYCC	TAAACYTCWGGRTGWCCRAARAAYCA
ZPT023a	GCCGGTCCAAGTG	GCCGGTCCAAGTG	GGWACWGGWTGAACWGTWTAYCCYCC	TAAACYTCWGGRTGWCCRAARAAYCA
ZPT023b	TTGCGTCTCACGC	TTGCGTCTCACGC	GGWACWGGWTGAACWGTWTAYCCYCC	TAAACYTCWGGRTGWCCRAARAAYCA
ZPT023c	TTATTCGCACACT	TTATTCGCACACT	GGWACWGGWTGAACWGTWTAYCCYCC	TAAACYTCWGGRTGWCCRAARAAYCA
ZPT027a	TAAGCGTGCTGAA	TAAGCGTGCTGAA	GGWACWGGWTGAACWGTWTAYCCYCC	TAAACYTCWGGRTGWCCRAARAAYCA
ZPT027b	TTCGGCACAGGAG	TTCGGCACAGGAG	GGWACWGGWTGAACWGTWTAYCCYCC	TAAACYTCWGGRTGWCCRAARAAYCA
ZPT027c	AGACTCGATTGAG	AGACTCGATTGAG	GGWACWGGWTGAACWGTWTAYCCYCC	TAAACYTCWGGRTGWCCRAARAAYCA
ZPT031a	TTACCATTCCTCA	TTACCATTCCTCA	GGWACWGGWTGAACWGTWTAYCCYCC	TAAACYTCWGGRTGWCCRAARAAYCA
ZPT031b	AGATTCTACACAA	AGATTCTACACAA	GGWACWGGWTGAACWGTWTAYCCYCC	TAAACYTCWGGRTGWCCRAARAAYCA
ZPT031c	ATGCGATTAATTG	ATGCGATTAATTG	GGWACWGGWTGAACWGTWTAYCCYCC	TAAACYTCWGGRTGWCCRAARAAYCA
ZPT035a	TGGACATGGCATT	TGGACATGGCATT	GGWACWGGWTGAACWGTWTAYCCYCC	TAAACYTCWGGRTGWCCRAARAAYCA
ZPT035b	TGGTGGTCATTCA	TGGTGGTCATTCA	GGWACWGGWTGAACWGTWTAYCCYCC	TAAACYTCWGGRTGWCCRAARAAYCA
ZPT035c	TTACCAGAGCCTG	TTACCAGAGCCTG	GGWACWGGWTGAACWGTWTAYCCYCC	TAAACYTCWGGRTGWCCRAARAAYCA
ZPT036a	CCTGATTACGTAA	CCTGATTACGTAA	GGWACWGGWTGAACWGTWTAYCCYCC	TAAACYTCWGGRTGWCCRAARAAYCA
ZPT036b	CTAATACACACCG	CTAATACACACCG	GGWACWGGWTGAACWGTWTAYCCYCC	TAAACYTCWGGRTGWCCRAARAAYCA
ZPT036c	TTATGACCGTTGC	TTATGACCGTTGC	GGWACWGGWTGAACWGTWTAYCCYCC	TAAACYTCWGGRTGWCCRAARAAYCA
ZPT037a	TGCACAGGCGGCA	TGCACAGGCGGCA	GGWACWGGWTGAACWGTWTAYCCYCC	TAAACYTCWGGRTGWCCRAARAAYCA
ZPT037b	AACATGTGGTAAG	AACATGTGGTAAG	GGWACWGGWTGAACWGTWTAYCCYCC	TAAACYTCWGGRTGWCCRAARAAYCA
ZPT037c	ACGCGCTCTTATA	ACGCGCTCTTATA	GGWACWGGWTGAACWGTWTAYCCYCC	TAAACYTCWGGRTGWCCRAARAAYCA
ZPT040a	CCTGCCGAGAACG	CCTGCCGAGAACG	GGWACWGGWTGAACWGTWTAYCCYCC	TAAACYTCWGGRTGWCCRAARAAYCA
ZPT040b	GTGATGGAGCGGT	GTGATGGAGCGGT	GGWACWGGWTGAACWGTWTAYCCYCC	TAAACYTCWGGRTGWCCRAARAAYCA
ZPT040c	TACGAACTATAGC	TACGAACTATAGC	GGWACWGGWTGAACWGTWTAYCCYCC	TAAACYTCWGGRTGWCCRAARAAYCA
ZPT041a	GAGCGAAGGTAGT	GAGCGAAGGTAGT	GGWACWGGWTGAACWGTWTAYCCYCC	TAAACYTCWGGRTGWCCRAARAAYCA
ZPT041b	GGCGACTGTTCCT	GGCGACTGTTCCT	GGWACWGGWTGAACWGTWTAYCCYCC	TAAACYTCWGGRTGWCCRAARAAYCA
ZPT041c	GTCAGTTAACGAC	GTCAGTTAACGAC	GGWACWGGWTGAACWGTWTAYCCYCC	TAAACYTCWGGRTGWCCRAARAAYCA
ZPT042a	CCGTAGTGTTGAT	CCGTAGTGTTGAT	GGWACWGGWTGAACWGTWTAYCCYCC	TAAACYTCWGGRTGWCCRAARAAYCA
ZPT042b	CCTGTACCATTGT	CCTGTACCATTGT	GGWACWGGWTGAACWGTWTAYCCYCC	TAAACYTCWGGRTGWCCRAARAAYCA
ZPT042c	GGCTGTTACAACA	GGCTGTTACAACA	GGWACWGGWTGAACWGTWTAYCCYCC	TAAACYTCWGGRTGWCCRAARAAYCA
ZPT044a	TTCTCGGCCGCAT	TTCTCGGCCGCAT	GGWACWGGWTGAACWGTWTAYCCYCC	TAAACYTCWGGRTGWCCRAARAAYCA
ZPT044b	TTGGCGGTAAGAA	TTGGCGGTAAGAA	GGWACWGGWTGAACWGTWTAYCCYCC	TAAACYTCWGGRTGWCCRAARAAYCA
ZPT044c	ACTTGTGCACCTG	ACTTGTGCACCTG	GGWACWGGWTGAACWGTWTAYCCYCC	TAAACYTCWGGRTGWCCRAARAAYCA
ZPT045a	CAATGTTAATGGT	CAATGTTAATGGT	GGWACWGGWTGAACWGTWTAYCCYCC	TAAACYTCWGGRTGWCCRAARAAYCA
ZPT045b	CTAGGATATAGTT	CTAGGATATAGTT	GGWACWGGWTGAACWGTWTAYCCYCC	TAAACYTCWGGRTGWCCRAARAAYCA
ZPT045c	CTGTAGGCGAGGA	CTGTAGGCGAGGA	GGWACWGGWTGAACWGTWTAYCCYCC	TAAACYTCWGGRTGWCCRAARAAYCA
ZPT049a	TCCACAGATACAG	TCCACAGATACAG	GGWACWGGWTGAACWGTWTAYCCYCC	TAAACYTCWGGRTGWCCRAARAAYCA
ZPT049b	TCGAGTTGTAACT	TCGAGTTGTAACT	GGWACWGGWTGAACWGTWTAYCCYCC	TAAACYTCWGGRTGWCCRAARAAYCA
ZPT049c	TCGGTCTTAGACG	TCGGTCTTAGACG	GGWACWGGWTGAACWGTWTAYCCYCC	TAAACYTCWGGRTGWCCRAARAAYCA
ZPT050a	GGTTCAATGACGC	GGTTCAATGACGC	GGWACWGGWTGAACWGTWTAYCCYCC	TAAACYTCWGGRTGWCCRAARAAYCA
ZPT050b	GGTTCCTGCACTT	GGTTCCTGCACTT	GGWACWGGWTGAACWGTWTAYCCYCC	TAAACYTCWGGRTGWCCRAARAAYCA
ZPT050c	GTCCAACTTCAGT	GTCCAACTTCAGT	GGWACWGGWTGAACWGTWTAYCCYCC	TAAACYTCWGGRTGWCCRAARAAYCA

## Sheet: Illumina_full_dataset
	RUN A	RUN B	TOTAL
No. of samples	16	24	40
No. of amplicons	48	72	120
Raw reads (PE)	4361147	5677588	10038735
PEAR assembled	3191546	4439182	7630728
PEAR discarded	1169601	1238406	2408007
Demultiplexed	1973453	2245524	4218977
Percent success (%)	61.8338	50.5842	55.2893
Lenflt (303-323bp)	1940659	2221839	4162498

## Sheet: Nanopore_full_dataset
	RUN A	RUN B	TOTAL
No. of samples	16	24	40
No. of amplicons	48	72	120
Raw reads	7300863	12744304	20045167
Guppy pass	5308083	8931503	14239586
Guppy fail	1992780	3812801	5805581
NanoFilt (>=250 bp)	5257960	8865792	14123752
Demultiplexed	2780095	4138523	6918618
Percent success (%)	52.3747	46.3362	48.5872

## Sheet: MOTUs
MOTU	Identity	Species	Genus	Family	Order	Class	Phylum	Kingdom
Cluster23282	100	Annelida sp. 2mm_0615	n0	n0	n0	n0	Annelida	Metazoa
Cluster27738	88.235	Palola viridis	Palola	Eunicidae	Eunicida	Polychaeta	Annelida	Metazoa
Singleton4945	99.035	Polychaeta sp. 2mm_0199	n0	n0	n0	Polychaeta	Annelida	Metazoa
Cluster19378	89.423	Ceratonereis tentaculata	Ceratonereis	Nereididae	Phyllodocida	Polychaeta	Annelida	Metazoa
Cluster27279	99.681	Nereididae sp. IP0411	n0	Nereididae	Phyllodocida	Polychaeta	Annelida	Metazoa
Cluster27269	100	Syllidae sp. IP0073	n0	Syllidae	Phyllodocida	Polychaeta	Annelida	Metazoa
Cluster22946	99.66	Trypanosyllis leivai	Trypanosyllis	Syllidae	Phyllodocida	Polychaeta	Annelida	Metazoa
Cluster21900	96.259	Trypanosyllis zebra	Trypanosyllis	Syllidae	Phyllodocida	Polychaeta	Annelida	Metazoa
Cluster22268	99.361	Tomopteris sp. DNZ169	Tomopteris	Tomopteridae	Phyllodocida	Polychaeta	Annelida	Metazoa
Cluster22195	97.101	Loimia sp. PR-2016	Loimia	Terebellidae	Terebellida	Polychaeta	Annelida	Metazoa
Cluster16352	100	Canthocalanus pauper	Canthocalanus	Calanidae	Calanoida	Hexanauplia	Arthropoda	Metazoa
Cluster17910	85.35	Undinula vulgaris	Undinula	Calanidae	Calanoida	Hexanauplia	Arthropoda	Metazoa
Cluster23181	85.897	Calocalanus styliremis	Calocalanus	Calocalanidae	Calanoida	Hexanauplia	Arthropoda	Metazoa
Cluster27155	100	Candaciidae sp. DNZ062	n0	Candaciidae	Calanoida	Hexanauplia	Arthropoda	Metazoa
Singleton6671	100	Centropages furcatus	Centropages	Centropagidae	Calanoida	Hexanauplia	Arthropoda	Metazoa
Cluster27345	85.852	Paraeuchaeta sp. KJ754,Calanoida sp. KJ771	Paraeuchaeta	Euchaetidae	Calanoida	Hexanauplia	Arthropoda	Metazoa
Cluster27785	97.778	Calanopia elliptica	Calanopia	Pontellidae	Calanoida	Hexanauplia	Arthropoda	Metazoa
Cluster22104	97.125	Calanopia thompsoni	Calanopia	Pontellidae	Calanoida	Hexanauplia	Arthropoda	Metazoa
Cluster27696	95.541	Pontella fera	Pontella	Pontellidae	Calanoida	Hexanauplia	Arthropoda	Metazoa
Cluster25317	86.408	Pontellopsis tenuicauda	Pontellopsis	Pontellidae	Calanoida	Hexanauplia	Arthropoda	Metazoa
Cluster27274	98.083	Labidocera rotunda,uncultured Jiaozhou Bay zooplankton,Candacia curta	Labidocera,Candacia	Pontellidae,Candaciidae	Calanoida	Hexanauplia	Arthropoda	Metazoa
Singleton5050	90.385	Tortanus forcipatus	Tortanus	Tortanidae	Calanoida	Hexanauplia	Arthropoda	Metazoa
Singleton12527	92.926	Caromiobenella polluxea	Caromiobenella	Monstrillidae	Monstrilloida	Hexanauplia	Arthropoda	Metazoa
Cluster19056	86.434	Phratora interstitialis	Phratora	Chrysomelidae	Coleoptera	Insecta	Arthropoda	Metazoa
Cluster25707	85.714	Chagasia sp. 1 SJ-2020,Chagasia nr. fajardi BOLD:AAW1401	Chagasia	Culicidae	Diptera	Insecta	Arthropoda	Metazoa
Cluster22434	86.572	Culex (Melanoconion) sp. 6 DJS-2020	Culex	Culicidae	Diptera	Insecta	Arthropoda	Metazoa
Cluster21321	85.948	Amiota spinifemorata	Amiota	Drosophilidae	Diptera	Insecta	Arthropoda	Metazoa
Cluster26807	85.455	Leucophenga orientalis	Leucophenga	Drosophilidae	Diptera	Insecta	Arthropoda	Metazoa
Singleton5158	85.874	Mycetophilidae sp.	n0	Mycetophilidae	Diptera	Insecta	Arthropoda	Metazoa
Cluster27235	85.409	Rondaniella dimidiata	Rondaniella	Mycetophilidae	Diptera	Insecta	Arthropoda	Metazoa
Cluster27657	86.232	Haematopota javana	Haematopota	Tabanidae	Diptera	Insecta	Arthropoda	Metazoa
Cluster25969	85.211	Tabanus bromius	Tabanus	Tabanidae	Diptera	Insecta	Arthropoda	Metazoa
Cluster22937	87.189	Apoda limacodes	Apoda	Limacodidae	Lepidoptera	Insecta	Arthropoda	Metazoa
Cluster22180	93.243	Caprella equilibra	Caprella	Caprellidae	Amphipoda	Malacostraca	Arthropoda	Metazoa
Cluster14511	98.653	Parhyale hawaiensis	Parhyale	Hyalidae	Amphipoda	Malacostraca	Arthropoda	Metazoa
Cluster24253	85.357	Niphargus kolombatovici	Niphargus	Niphargidae	Amphipoda	Malacostraca	Arthropoda	Metazoa
Cluster24401	90.596	Tullbergella cuspidata	Tullbergella	Oxycephalidae	Amphipoda	Malacostraca	Arthropoda	Metazoa
Cluster27288	100	Podocerus jinbe	Podocerus	Podoceridae	Amphipoda	Malacostraca	Arthropoda	Metazoa
Singleton8157	100	Alpheidae sp. PNG-0143a,Alpheidae sp. PNG-0086g,Alpheidae sp. PNG-0012b,Alpheus parvirostris	Alpheus	Alpheidae	Decapoda	Malacostraca	Arthropoda	Metazoa
Singleton13602	87.5	Alpheus antepaenultimus A	Alpheus	Alpheidae	Decapoda	Malacostraca	Arthropoda	Metazoa
Singleton12348	99.681	Alpheus bellulus	Alpheus	Alpheidae	Decapoda	Malacostraca	Arthropoda	Metazoa
Singleton3031	100	Alpheus hoplocheles	Alpheus	Alpheidae	Decapoda	Malacostraca	Arthropoda	Metazoa
Cluster22718	96.805	Alpheus lobidens	Alpheus	Alpheidae	Decapoda	Malacostraca	Arthropoda	Metazoa
Cluster21570	85.197	Alpheus platycheirus	Alpheus	Alpheidae	Decapoda	Malacostraca	Arthropoda	Metazoa
Cluster19987	85.256	Alpheus saxidomus	Alpheus	Alpheidae	Decapoda	Malacostraca	Arthropoda	Metazoa
Singleton2158	96.166	Alpheus sp. USNM 1467007	Alpheus	Alpheidae	Decapoda	Malacostraca	Arthropoda	Metazoa
Cluster26548	99.361	Alpheus splendidus	Alpheus	Alpheidae	Decapoda	Malacostraca	Arthropoda	Metazoa
Singleton8628	98.077	Alpheus spongiarum	Alpheus	Alpheidae	Decapoda	Malacostraca	Arthropoda	Metazoa
Cluster24744	85.948	Alpheus spongiarum,Caridea sp. LPdivOTU290	Alpheus	Alpheidae	Decapoda	Malacostraca	Arthropoda	Metazoa
Cluster18351	90.196	Alpheus strenuus	Alpheus	Alpheidae	Decapoda	Malacostraca	Arthropoda	Metazoa
Cluster26570	86.218	Alpheus xanthocarpus	Alpheus	Alpheidae	Decapoda	Malacostraca	Arthropoda	Metazoa
Cluster27728	85.409	Alpheidae sp. 2mm_0012	n0	Alpheidae	Decapoda	Malacostraca	Arthropoda	Metazoa
Cluster27415	97.436	Alpheidae sp. 2mm_0218	n0	Alpheidae	Decapoda	Malacostraca	Arthropoda	Metazoa
Cluster27260	100	Alpheidae sp. 2mm_0223,Alpheidae sp. 2mm_0216,Alpheidae sp. 2mm_0004	n0	Alpheidae	Decapoda	Malacostraca	Arthropoda	Metazoa
Cluster26430	100	Alpheidae sp. 2mm_0482	n0	Alpheidae	Decapoda	Malacostraca	Arthropoda	Metazoa
Cluster27774	87.213	Alpheidae sp. 2mm_0504	n0	Alpheidae	Decapoda	Malacostraca	Arthropoda	Metazoa
Cluster17153	100	Alpheidae sp. 2mm_0583,Alpheidae sp. 2mm_0118	n0	Alpheidae	Decapoda	Malacostraca	Arthropoda	Metazoa
Cluster25878	99.679	Alpheidae sp. HS0043	n0	Alpheidae	Decapoda	Malacostraca	Arthropoda	Metazoa
Cluster27771	100	Alpheidae sp. IP0152,Decapoda sp. IP0116	n0	Alpheidae	Decapoda	Malacostraca	Arthropoda	Metazoa
Cluster20585	86.408	Alpheidae sp. IP0152,Decapoda sp. IP0116	n0	Alpheidae	Decapoda	Malacostraca	Arthropoda	Metazoa
Cluster24004	99.681	Alpheidae sp. PNG-0237a,Alpheidae sp. PNG-0184a,Alpheidae sp. PNG-0146a,Alpheidae sp. USNM 1466697,Alpheidae sp. USNM 1466693,Alpheidae sp. USNM 1466699,Alpheidae sp. USNM 1466696,Alpheidae sp. USNM 1466698,Alpheidae sp. PNG0000	n0	Alpheidae	Decapoda	Malacostraca	Arthropoda	Metazoa
Cluster26914	85.621	Alpheidae sp. USNM 1467515	n0	Alpheidae	Decapoda	Malacostraca	Arthropoda	Metazoa
Cluster26941	90.415	Synalpheus sp. BOLD:AAD5499	Synalpheus	Alpheidae	Decapoda	Malacostraca	Arthropoda	Metazoa
Cluster27266	85.906	Pacifastacus connectens	Pacifastacus	Astacidae	Decapoda	Malacostraca	Arthropoda	Metazoa
Singleton10766	88.026	Calappa pokipoki	Calappa	Calappidae	Decapoda	Malacostraca	Arthropoda	Metazoa
Cluster20931	86.859	Platymera gaudichaudii	Platymera	Calappidae	Decapoda	Malacostraca	Arthropoda	Metazoa
Cluster27302	87.129	Cambarellus texanus,Procambarus spiculifer	Cambarellus,Procambarus	Cambaridae	Decapoda	Malacostraca	Arthropoda	Metazoa
Singleton6185	90.036	Crossotonotus sp. 19162A	Crossotonotus	Crossotonotidae	Decapoda	Malacostraca	Arthropoda	Metazoa
Cluster22951	97.444	Clibanarius infraspinatus	Clibanarius	Diogenidae	Decapoda	Malacostraca	Arthropoda	Metazoa
Cluster26944	87.889	Diogenes arguinensis	Diogenes	Diogenidae	Decapoda	Malacostraca	Arthropoda	Metazoa
Cluster19385	87.189	Diogenes pugilator	Diogenes	Diogenidae	Decapoda	Malacostraca	Arthropoda	Metazoa
Cluster27580	94.569	Diogenes sp. IP0046	Diogenes	Diogenidae	Decapoda	Malacostraca	Arthropoda	Metazoa
Cluster22429	85.065	Diogenes sp. MB-A066690	Diogenes	Diogenidae	Decapoda	Malacostraca	Arthropoda	Metazoa
Cluster26930	92.652	Diogenidae sp. IP0327,Pagurus boriaustraliensis,Pagurus pitagsaleei	Pagurus	Diogenidae,Paguridae	Decapoda	Malacostraca	Arthropoda	Metazoa
Cluster27173	100	Dorippe quadridens	Dorippe	Dorippidae	Decapoda	Malacostraca	Arthropoda	Metazoa
Cluster23699	94.498	Dorippoides facchino,Dorippoides nudipes	Dorippoides	Dorippidae	Decapoda	Malacostraca	Arthropoda	Metazoa
Cluster27574	95.527	Neodorippe simplex	Neodorippe	Dorippidae	Decapoda	Malacostraca	Arthropoda	Metazoa
Cluster24007	98.722	Dotilla myctiroides	Dotilla	Dotillidae	Decapoda	Malacostraca	Arthropoda	Metazoa
Singleton4062	99.681	Ilyoplax tansuiensis	Ilyoplax	Dotillidae	Decapoda	Malacostraca	Arthropoda	Metazoa
Cluster26917	100	Galathea sp. 2mm_0684	Galathea	Galatheidae	Decapoda	Malacostraca	Arthropoda	Metazoa
Cluster27800	90.764	Galatheidae sp. PNG-0256	n0	Galatheidae	Decapoda	Malacostraca	Arthropoda	Metazoa
Cluster27316	85.342	Galatheidae sp. PNG-0256	n0	Galatheidae	Decapoda	Malacostraca	Arthropoda	Metazoa
Cluster22558	86.139	Carcinoplax longimana	Carcinoplax	Goneplacidae	Decapoda	Malacostraca	Arthropoda	Metazoa
Cluster19405	100	Metopograpsus frontalis	Metopograpsus	Grapsidae	Decapoda	Malacostraca	Arthropoda	Metazoa
Singleton9233	93.333	Metopograpsus sp. DBS 027	Metopograpsus	Grapsidae	Decapoda	Malacostraca	Arthropoda	Metazoa
Cluster22080	100	Grapsidae sp. PNG-0032a	n0	Grapsidae	Decapoda	Malacostraca	Arthropoda	Metazoa
Cluster22689	88.298	Gelastreutes crosnieri	Gelastreutes	Hippolytidae	Decapoda	Malacostraca	Arthropoda	Metazoa
Cluster27722	86.032	Lysmata vittata	Lysmata	Hippolytidae	Decapoda	Malacostraca	Arthropoda	Metazoa
Cluster27688	100	Hippolytidae sp. IP0246,Decapoda sp. IP0138	n0	Hippolytidae	Decapoda	Malacostraca	Arthropoda	Metazoa
Cluster26921	87.129	Homolax megalops	Homolax	Homolidae	Decapoda	Malacostraca	Arthropoda	Metazoa
Cluster26005	86.817	uncultured Jiaozhou Bay zooplankton,Laomedia astacina	Laomedia	Laomediidae	Decapoda	Malacostraca	Arthropoda	Metazoa
Cluster26624	99.042	Myra affinis	Myra	Leucosiidae	Decapoda	Malacostraca	Arthropoda	Metazoa
Cluster20732	88.693	Persephona punctata	Persephona	Leucosiidae	Decapoda	Malacostraca	Arthropoda	Metazoa
Singleton6842	94.872	Seulocia vittata	Seulocia	Leucosiidae	Decapoda	Malacostraca	Arthropoda	Metazoa
Singleton13157	99.681	Soceulia major	Soceulia	Leucosiidae	Decapoda	Malacostraca	Arthropoda	Metazoa
Singleton2844	86.174	Urnalana purarensis	Urnalana	Leucosiidae	Decapoda	Malacostraca	Arthropoda	Metazoa
Cluster22919	85.252	Paralithodes platypus	Paralithodes	Lithodidae	Decapoda	Malacostraca	Arthropoda	Metazoa
Cluster23567	99.681	Lucifer sp. DNZ105,Belzebub intermedius	Lucifer,Belzebub	Luciferidae	Decapoda	Malacostraca	Arthropoda	Metazoa
Singleton2740	100	Ilyograpsus paludicola	Ilyograpsus	Macrophthalmidae	Decapoda	Malacostraca	Arthropoda	Metazoa
Cluster24532	99.681	Macrophthalmus brevis	Macrophthalmus	Macrophthalmidae	Decapoda	Malacostraca	Arthropoda	Metazoa
Cluster20063	100	Macrophthalmus definitus	Macrophthalmus	Macrophthalmidae	Decapoda	Malacostraca	Arthropoda	Metazoa
Cluster24701	100	Venitus latreillei,Decapoda sp. BOLD:AAN4650	Venitus	Macrophthalmidae	Decapoda	Malacostraca	Arthropoda	Metazoa
Singleton6261	87.859	Hyastenus elongatus	Hyastenus	Majidae	Decapoda	Malacostraca	Arthropoda	Metazoa
Cluster27511	98.722	Leptomithrax sp. QNL-2021	Leptomithrax	Majidae	Decapoda	Malacostraca	Arthropoda	Metazoa
Cluster26427	98.258	Menaethius monoceros	Menaethius	Majidae	Decapoda	Malacostraca	Arthropoda	Metazoa
Cluster22775	88.065	Microphrys branchialis	Microphrys	Majidae	Decapoda	Malacostraca	Arthropoda	Metazoa
Cluster22705	86.174	Majidae sp. PNG-0246a	n0	Majidae	Decapoda	Malacostraca	Arthropoda	Metazoa
Cluster22193	98.976	Schizophrys aspera	Schizophrys	Majidae	Decapoda	Malacostraca	Arthropoda	Metazoa
Cluster24365	92.593	Schizophrys aspera	Schizophrys	Majidae	Decapoda	Malacostraca	Arthropoda	Metazoa
Cluster27139	100	Majidae sp. 2mm_0407,Majidae sp. 2mm_0301,Majidae sp. 2mm_0291,Epialtidae sp. HS0070	n0	Majidae,Epialtidae	Decapoda	Malacostraca	Arthropoda	Metazoa
Cluster24332	97.834	Myomenippe hardwickii	Myomenippe	Menippidae	Decapoda	Malacostraca	Arthropoda	Metazoa
Cluster26702	87.372	Munida armilla	Munida	Munididae	Decapoda	Malacostraca	Arthropoda	Metazoa
Cluster21827	86.039	Munida lailai	Munida	Munididae	Decapoda	Malacostraca	Arthropoda	Metazoa
Cluster26607	85.942	Munida ommata	Munida	Munididae	Decapoda	Malacostraca	Arthropoda	Metazoa
Cluster23073	88.487	Munida sp. USNM IZ 1450091	Munida	Munididae	Decapoda	Malacostraca	Arthropoda	Metazoa
Cluster20881	88.525	Paramunida thalie	Paramunida	Munididae	Decapoda	Malacostraca	Arthropoda	Metazoa
Cluster26184	100	Chaenostoma boscii	Chaenostoma	n0	Decapoda	Malacostraca	Arthropoda	Metazoa
Cluster20019	100	Anomura sp. LPdivOTU216	n0	n0	Decapoda	Malacostraca	Arthropoda	Metazoa
Cluster26286	87.46	Anomura sp. LPdivOTU302	n0	n0	Decapoda	Malacostraca	Arthropoda	Metazoa
Cluster27418	86.505	Anomura sp. LPdivOTU31	n0	n0	Decapoda	Malacostraca	Arthropoda	Metazoa
Cluster27792	100	Brachyura sp. 2mm_0632,Brachyura sp. 2mm_0576,Brachyura sp. 2mm_0506,Brachyura sp. 2mm_0480,Brachyura sp. 2mm_0418,Brachyura sp. 2mm_0413,Brachyura sp. 2mm_0293,Brachyura sp. 2mm_0129,Brachyura sp. 2mm_0002	n0	n0	Decapoda	Malacostraca	Arthropoda	Metazoa
Cluster27723	100	Brachyura sp. HS0089	n0	n0	Decapoda	Malacostraca	Arthropoda	Metazoa
Singleton4220	87.814	Brachyura sp. LPdivOTU163	n0	n0	Decapoda	Malacostraca	Arthropoda	Metazoa
Cluster24297	85.366	Brachyura sp. LPdivOTU163	n0	n0	Decapoda	Malacostraca	Arthropoda	Metazoa
Cluster23013	92.105	Brachyura sp. LPdivOTU219	n0	n0	Decapoda	Malacostraca	Arthropoda	Metazoa
Cluster23844	99.681	Brachyura sp. LPdivOTU244	n0	n0	Decapoda	Malacostraca	Arthropoda	Metazoa
Cluster22585	100	Brachyura sp. LPdivOTU274	n0	n0	Decapoda	Malacostraca	Arthropoda	Metazoa
Cluster25784	87.859	Brachyura sp. LPdivOTU451	n0	n0	Decapoda	Malacostraca	Arthropoda	Metazoa
Cluster24772	99.359	Brachyura sp. SK:Zoea14	n0	n0	Decapoda	Malacostraca	Arthropoda	Metazoa
Cluster24344	100	Brachyura sp. SK:Zoea19_1	n0	n0	Decapoda	Malacostraca	Arthropoda	Metazoa
Cluster26505	98.101	Brachyura sp. SK:Zoea21	n0	n0	Decapoda	Malacostraca	Arthropoda	Metazoa
Cluster21935	99.679	Caridea sp. 2mm_0589	n0	n0	Decapoda	Malacostraca	Arthropoda	Metazoa
Cluster27794	100	Caridea sp. 2mm_0683	n0	n0	Decapoda	Malacostraca	Arthropoda	Metazoa
Cluster20441	88.525	Caridea sp. 2mm_0683	n0	n0	Decapoda	Malacostraca	Arthropoda	Metazoa
Cluster25578	100	Caridea sp. 2mm_0702	n0	n0	Decapoda	Malacostraca	Arthropoda	Metazoa
Cluster17915	98.403	Caridea sp. LPdivOTU130	n0	n0	Decapoda	Malacostraca	Arthropoda	Metazoa
Cluster23007	86.032	Caridea sp. LPdivOTU130	n0	n0	Decapoda	Malacostraca	Arthropoda	Metazoa
Cluster26544	91.318	Caridea sp. LPdivOTU167	n0	n0	Decapoda	Malacostraca	Arthropoda	Metazoa
Cluster26654	98.722	Caridea sp. LPdivOTU172	n0	n0	Decapoda	Malacostraca	Arthropoda	Metazoa
Cluster27377	87.869	Caridea sp. LPdivOTU280	n0	n0	Decapoda	Malacostraca	Arthropoda	Metazoa
Cluster20620	87.781	Caridea sp. LPdivOTU280	n0	n0	Decapoda	Malacostraca	Arthropoda	Metazoa
Cluster27779	87.46	Caridea sp. LPdivOTU280	n0	n0	Decapoda	Malacostraca	Arthropoda	Metazoa
Cluster14821	86.093	Caridea sp. LPdivOTU280	n0	n0	Decapoda	Malacostraca	Arthropoda	Metazoa
Cluster26136	85.294	Caridea sp. LPdivOTU296	n0	n0	Decapoda	Malacostraca	Arthropoda	Metazoa
Cluster19942	86.093	Caridea sp. LPdivOTU84	n0	n0	Decapoda	Malacostraca	Arthropoda	Metazoa
Cluster27134	98.071	Decapoda sp. 2mm_0005	n0	n0	Decapoda	Malacostraca	Arthropoda	Metazoa
Cluster27673	100	Decapoda sp. 2mm_0081	n0	n0	Decapoda	Malacostraca	Arthropoda	Metazoa
Cluster27455	100	Decapoda sp. 2mm_0086	n0	n0	Decapoda	Malacostraca	Arthropoda	Metazoa
Singleton13610	99.026	Decapoda sp. 2mm_0093	n0	n0	Decapoda	Malacostraca	Arthropoda	Metazoa
Cluster23772	99.679	Decapoda sp. 2mm_0096	n0	n0	Decapoda	Malacostraca	Arthropoda	Metazoa
Cluster21519	100	Decapoda sp. 2mm_0128,Decapoda sp. 2mm_0076	n0	n0	Decapoda	Malacostraca	Arthropoda	Metazoa
Cluster26799	100	Decapoda sp. 2mm_0212	n0	n0	Decapoda	Malacostraca	Arthropoda	Metazoa
Cluster27649	100	Decapoda sp. 2mm_0222	n0	n0	Decapoda	Malacostraca	Arthropoda	Metazoa
Cluster22779	99.038	Decapoda sp. 2mm_0225	n0	n0	Decapoda	Malacostraca	Arthropoda	Metazoa
Cluster27168	99.038	Decapoda sp. 2mm_0234	n0	n0	Decapoda	Malacostraca	Arthropoda	Metazoa
Cluster24711	99.359	Decapoda sp. 2mm_0332	n0	n0	Decapoda	Malacostraca	Arthropoda	Metazoa
Cluster25741	99.679	Decapoda sp. 2mm_0411	n0	n0	Decapoda	Malacostraca	Arthropoda	Metazoa
Cluster23998	100	Decapoda sp. 2mm_0429	n0	n0	Decapoda	Malacostraca	Arthropoda	Metazoa
Cluster26512	97.756	Decapoda sp. 2mm_0554	n0	n0	Decapoda	Malacostraca	Arthropoda	Metazoa
Cluster20678	98.718	Decapoda sp. 2mm_0634	n0	n0	Decapoda	Malacostraca	Arthropoda	Metazoa
Cluster27790	100	Decapoda sp. 2mm_0645,Decapoda sp. 2mm_0644,Decapoda sp. 2mm_0587,Decapoda sp. 2mm_0097	n0	n0	Decapoda	Malacostraca	Arthropoda	Metazoa
Cluster23360	86.538	Decapoda sp. 2mm_0651,Decapoda sp. 2mm_0640,Decapoda sp. 2mm_0428	n0	n0	Decapoda	Malacostraca	Arthropoda	Metazoa
Cluster23215	100	Decapoda sp. 2mm_0679,Decapoda sp. 2mm_0572,Decapoda sp. 2mm_0266,Decapoda sp. 2mm_0264,Decapoda sp. 2mm_0260,Decapoda sp. 2mm_0258,Decapoda sp. 2mm_0191,Decapoda sp. 2mm_0085,Decapoda sp. 2mm_0078	n0	n0	Decapoda	Malacostraca	Arthropoda	Metazoa
Cluster21052	87.5	Decapoda sp. 2mm_0681	n0	n0	Decapoda	Malacostraca	Arthropoda	Metazoa
Cluster27390	96.519	Decapoda sp. 2mm_0705,Decapoda sp. 2mm_0699,Decapoda sp. 2mm_0698,Decapoda sp. 2mm_0697,Decapoda sp. 2mm_0693,Decapoda sp. 2mm_0692,Decapoda sp. 2mm_0650,Decapoda sp. 2mm_0649,Decapoda sp. 2mm_0648,Decapoda sp. 2mm_0642	n0	n0	Decapoda	Malacostraca	Arthropoda	Metazoa
Cluster27733	99.359	Decapoda sp. 2mm_0707,Decapoda sp. 2mm_0638,Decapoda sp. 2mm_0417,Decapoda sp. 2mm_0137,Decapoda sp. 2mm_0083	n0	n0	Decapoda	Malacostraca	Arthropoda	Metazoa
Singleton10076	87.821	Decapoda sp. 2mm_0707,Decapoda sp. 2mm_0638,Decapoda sp. 2mm_0417,Decapoda sp. 2mm_0415,Decapoda sp. 2mm_0137,Decapoda sp. 2mm_0083	n0	n0	Decapoda	Malacostraca	Arthropoda	Metazoa
Cluster26825	86.218	Decapoda sp. C_0347,Decapoda sp. C_0430	n0	n0	Decapoda	Malacostraca	Arthropoda	Metazoa
Cluster27563	90.705	Decapoda sp. IP0030,Decapoda sp. IP0027	n0	n0	Decapoda	Malacostraca	Arthropoda	Metazoa
Singleton2282	93.269	Decapoda sp. IP0150	n0	n0	Decapoda	Malacostraca	Arthropoda	Metazoa
Singleton11372	100	Decapoda sp. IP0279	n0	n0	Decapoda	Malacostraca	Arthropoda	Metazoa
Cluster27726	99.677	Decapoda sp. IP0475	n0	n0	Decapoda	Malacostraca	Arthropoda	Metazoa
Cluster25594	100	Decapoda sp. IP0510,Decapoda sp. 2mm_0628,Decapoda sp. 2mm_0268,Decapoda sp. 2mm_0255,Decapoda sp. 2mm_0084,Decapoda sp. 2mm_0079	n0	n0	Decapoda	Malacostraca	Arthropoda	Metazoa
Cluster27644	86.901	Decapoda sp. KSA_1393	n0	n0	Decapoda	Malacostraca	Arthropoda	Metazoa
Singleton9996	95.208	Decapoda sp. KSA_1941	n0	n0	Decapoda	Malacostraca	Arthropoda	Metazoa
Singleton6167	87.821	Decapoda sp. SHR128	n0	n0	Decapoda	Malacostraca	Arthropoda	Metazoa
Cluster18806	100	Majoidea sp. IP0406,Majoidea sp. HS0096,Majoidea sp. HS0098	n0	n0	Decapoda	Malacostraca	Arthropoda	Metazoa
Cluster23474	99.681	Austruca annulipes	Austruca	Ocypodidae	Decapoda	Malacostraca	Arthropoda	Metazoa
Singleton1099	100	Gelasimus borealis	Gelasimus	Ocypodidae	Decapoda	Malacostraca	Arthropoda	Metazoa
Cluster16809	87.379	Minuca zacae	Minuca	Ocypodidae	Decapoda	Malacostraca	Arthropoda	Metazoa
Cluster27482	100	Ocypode ceratophthalmus	Ocypode	Ocypodidae	Decapoda	Malacostraca	Arthropoda	Metazoa
Cluster21578	86.495	Ocypode ceratophthalmus	Ocypode	Ocypodidae	Decapoda	Malacostraca	Arthropoda	Metazoa
Singleton4216	100	Tubuca rosea	Tubuca	Ocypodidae	Decapoda	Malacostraca	Arthropoda	Metazoa
Cluster19423	86.23	Pagurus lanuginosus	Pagurus	Paguridae	Decapoda	Malacostraca	Arthropoda	Metazoa
Singleton12788	86.207	Macrobrachium josephi (nomen nudum)	Macrobrachium	Palaemonidae	Decapoda	Malacostraca	Arthropoda	Metazoa
Cluster26104	92.628	Palaemonidae sp. USNM 1467469	n0	Palaemonidae	Decapoda	Malacostraca	Arthropoda	Metazoa
Cluster21780	88.387	Palaemonidae sp. USNM 1467469	n0	Palaemonidae	Decapoda	Malacostraca	Arthropoda	Metazoa
Singleton980	99.681	Palaemonella rotumana,Caridea sp. LPdivOTU440	Palaemonella	Palaemonidae	Decapoda	Malacostraca	Arthropoda	Metazoa
Singleton518	100	Panulirus homarus	Panulirus	Palinuridae	Decapoda	Malacostraca	Arthropoda	Metazoa
Cluster27757	88.141	Chlorotocella sp. IP0434	Chlorotocella	Pandalidae	Decapoda	Malacostraca	Arthropoda	Metazoa
Singleton4584	85.714	Agolambrus agonus	Agolambrus	Parthenopidae	Decapoda	Malacostraca	Arthropoda	Metazoa
Cluster27755	91.374	Cryptopodia angulata	Cryptopodia	Parthenopidae	Decapoda	Malacostraca	Arthropoda	Metazoa
Cluster20093	87.415	Derilambrus angulifrons	Derilambrus	Parthenopidae	Decapoda	Malacostraca	Arthropoda	Metazoa
Singleton14304	86.943	Parthenopidae sp. KSA_C085	n0	Parthenopidae	Decapoda	Malacostraca	Arthropoda	Metazoa
Singleton5298	100	Batepenaeopsis tenella	Batepenaeopsis	Penaeidae	Decapoda	Malacostraca	Arthropoda	Metazoa
Cluster19123	88.852	Batepenaeopsis tenella	Batepenaeopsis	Penaeidae	Decapoda	Malacostraca	Arthropoda	Metazoa
Cluster18813	100	Ganjampenaeopsis uncta	Ganjampenaeopsis	Penaeidae	Decapoda	Malacostraca	Arthropoda	Metazoa
Cluster27725	100	Megokris granulosus	Megokris	Penaeidae	Decapoda	Malacostraca	Arthropoda	Metazoa
Cluster25506	99.361	Metapenaeopsis barbata	Metapenaeopsis	Penaeidae	Decapoda	Malacostraca	Arthropoda	Metazoa
Cluster22562	85.668	Metapenaeopsis velutina	Metapenaeopsis	Penaeidae	Decapoda	Malacostraca	Arthropoda	Metazoa
Cluster17919	100	Metapenaeus affinis,Metapenaeus ensis	Metapenaeus	Penaeidae	Decapoda	Malacostraca	Arthropoda	Metazoa
Cluster27754	98.403	Metapenaeus brevicornis	Metapenaeus	Penaeidae	Decapoda	Malacostraca	Arthropoda	Metazoa
Singleton4386	98.077	Metapenaeus ensis	Metapenaeus	Penaeidae	Decapoda	Malacostraca	Arthropoda	Metazoa
Cluster27665	100	Metapenaeus intermedius	Metapenaeus	Penaeidae	Decapoda	Malacostraca	Arthropoda	Metazoa
Cluster27554	100	Mierspenaeopsis hardwickii	Mierspenaeopsis	Penaeidae	Decapoda	Malacostraca	Arthropoda	Metazoa
Cluster16043	100	Parapenaeopsis cornuta,Kishinouyepenaeopsis amicus	Parapenaeopsis,Kishinouyepenaeopsis	Penaeidae	Decapoda	Malacostraca	Arthropoda	Metazoa
Cluster17106	100	Fenneropenaeus sp. ZP298,Penaeus penicillatus,Penaeus silasi	Penaeus	Penaeidae	Decapoda	Malacostraca	Arthropoda	Metazoa
Singleton6436	96.474	Trachypenaeus curvirostris	Trachypenaeus	Penaeidae	Decapoda	Malacostraca	Arthropoda	Metazoa
Cluster27645	98.403	Benthopanope eucratoides	Benthopanope	Pilumnidae	Decapoda	Malacostraca	Arthropoda	Metazoa
Cluster21915	86.667	Eurycarcinus integrifrons	Eurycarcinus	Pilumnidae	Decapoda	Malacostraca	Arthropoda	Metazoa
Cluster15386	86.207	Eurycarcinus integrifrons	Eurycarcinus	Pilumnidae	Decapoda	Malacostraca	Arthropoda	Metazoa
Cluster21130	90.675	Glabropilumnus sp. USNM 1467202,Brachyura sp. LPdivOTU163	Glabropilumnus	Pilumnidae	Decapoda	Malacostraca	Arthropoda	Metazoa
Cluster26929	99.038	Heteropanope glabra	Heteropanope	Pilumnidae	Decapoda	Malacostraca	Arthropoda	Metazoa
Cluster16487	86.538	Heteropilumnus holthuisi	Heteropilumnus	Pilumnidae	Decapoda	Malacostraca	Arthropoda	Metazoa
Cluster24327	85.484	Pilumnidae sp. USNM 1467248,Pilumnidae sp. USNM 1467249,Brachyura sp. LPdivOTU263	n0	Pilumnidae	Decapoda	Malacostraca	Arthropoda	Metazoa
Singleton1204	87.241	Pilumnidae sp. USNM 1467477	n0	Pilumnidae	Decapoda	Malacostraca	Arthropoda	Metazoa
Singleton8275	98.722	Pilumnidae sp. USNM 1467514,Brachyura sp. LPdivOTU238	n0	Pilumnidae	Decapoda	Malacostraca	Arthropoda	Metazoa
Cluster27393	99.681	Decapoda sp. IP0151,Pilumnus vespertilio	Pilumnus	Pilumnidae	Decapoda	Malacostraca	Arthropoda	Metazoa
Cluster20873	94.788	Pilumnus longicornis	Pilumnus	Pilumnidae	Decapoda	Malacostraca	Arthropoda	Metazoa
Cluster22372	90	Pilumnus orbitospinis	Pilumnus	Pilumnidae	Decapoda	Malacostraca	Arthropoda	Metazoa
Cluster27228	86.219	Pilumnus reticulatus	Pilumnus	Pilumnidae	Decapoda	Malacostraca	Arthropoda	Metazoa
Singleton9712	85.209	Pilumnus reticulatus	Pilumnus	Pilumnidae	Decapoda	Malacostraca	Arthropoda	Metazoa
Cluster27557	87.043	Pilumnus sp. HAW01	Pilumnus	Pilumnidae	Decapoda	Malacostraca	Arthropoda	Metazoa
Cluster26889	86.262	Pilumnus sp. USNM 1467418	Pilumnus	Pilumnidae	Decapoda	Malacostraca	Arthropoda	Metazoa
Cluster26925	86.495	Aliaporcellana suluensis	Aliaporcellana	Porcellanidae	Decapoda	Malacostraca	Arthropoda	Metazoa
Cluster20694	93.59	Aliaporcellana suluensis,Anomura sp. LPdivOTU229	Aliaporcellana	Porcellanidae	Decapoda	Malacostraca	Arthropoda	Metazoa
Cluster24442	89.968	Porcellanidae sp. USNM 1467266	n0	Porcellanidae	Decapoda	Malacostraca	Arthropoda	Metazoa
Cluster22905	88.424	Porcellanidae sp. USNM 1467266	n0	Porcellanidae	Decapoda	Malacostraca	Arthropoda	Metazoa
Cluster26836	89.744	Porcellanidae sp. USNM 1467281	n0	Porcellanidae	Decapoda	Malacostraca	Arthropoda	Metazoa
Cluster26371	85.065	Petrolisthes armatus	Petrolisthes	Porcellanidae	Decapoda	Malacostraca	Arthropoda	Metazoa
Cluster19387	100	Petrolisthes haswelli	Petrolisthes	Porcellanidae	Decapoda	Malacostraca	Arthropoda	Metazoa
Cluster21738	100	Petrolisthes sp. AH-2010	Petrolisthes	Porcellanidae	Decapoda	Malacostraca	Arthropoda	Metazoa
Cluster27655	98.722	Charybdis anisodon	Charybdis	Portunidae	Decapoda	Malacostraca	Arthropoda	Metazoa
Singleton1348	99.635	Charybdis callianassa	Charybdis	Portunidae	Decapoda	Malacostraca	Arthropoda	Metazoa
Cluster23163	100	Charybdis hellerii	Charybdis	Portunidae	Decapoda	Malacostraca	Arthropoda	Metazoa
Cluster23580	100	Lupocyclus rotundatus	Lupocyclus	Portunidae	Decapoda	Malacostraca	Arthropoda	Metazoa
Cluster24427	100	Portunus pelagicus	Portunus	Portunidae	Decapoda	Malacostraca	Arthropoda	Metazoa
Singleton11735	99.681	Portunus pseudohastatoides	Portunus	Portunidae	Decapoda	Malacostraca	Arthropoda	Metazoa
Cluster27770	89.836	Portunus pseudohastatoides	Portunus	Portunidae	Decapoda	Malacostraca	Arthropoda	Metazoa
Cluster27764	99.365	Thalamita spinimana	Thalamita	Portunidae	Decapoda	Malacostraca	Arthropoda	Metazoa
Cluster23615	100	Lissocarcinus arkati,Eriphia ferox	Lissocarcinus,Eriphia	Portunidae,Eriphiidae	Decapoda	Malacostraca	Arthropoda	Metazoa
Cluster25575	86.111	Louisea balssi	Louisea	Potamonautidae	Decapoda	Malacostraca	Arthropoda	Metazoa
Cluster27646	99.656	Biarctus sordidus	Biarctus	Scyllaridae	Decapoda	Malacostraca	Arthropoda	Metazoa
Singleton3756	98.828	Acetes japonicus	Acetes	Sergestidae	Decapoda	Malacostraca	Arthropoda	Metazoa
Cluster27773	99.219	Acetes serrulatus	Acetes	Sergestidae	Decapoda	Malacostraca	Arthropoda	Metazoa
Cluster27740	100	Acetes sibogae	Acetes	Sergestidae	Decapoda	Malacostraca	Arthropoda	Metazoa
Singleton6990	87.46	Aratus pisonii	Aratus	Sesarmidae	Decapoda	Malacostraca	Arthropoda	Metazoa
Cluster24010	88.525	Chiromantes haematocheir	Chiromantes	Sesarmidae	Decapoda	Malacostraca	Arthropoda	Metazoa
Singleton3649	87.171	Geosesarma faustum	Geosesarma	Sesarmidae	Decapoda	Malacostraca	Arthropoda	Metazoa
Cluster21772	99.042	Haberma tingkok	Haberma	Sesarmidae	Decapoda	Malacostraca	Arthropoda	Metazoa
Cluster16697	89.562	Muradium tetragonum	Muradium	Sesarmidae	Decapoda	Malacostraca	Arthropoda	Metazoa
Singleton558	88.235	Neosarmatium fourmanoiri	Neosarmatium	Sesarmidae	Decapoda	Malacostraca	Arthropoda	Metazoa
Cluster27107	86.538	Neosarmatium fourmanoiri	Neosarmatium	Sesarmidae	Decapoda	Malacostraca	Arthropoda	Metazoa
Cluster21049	86.129	Orisarma neglectum	Orisarma	Sesarmidae	Decapoda	Malacostraca	Arthropoda	Metazoa
Cluster21031	89.389	Parasesarma lepidum	Parasesarma	Sesarmidae	Decapoda	Malacostraca	Arthropoda	Metazoa
Cluster26649	90.228	Parasesarma sigillatum,Parasesarma corallicum	Parasesarma	Sesarmidae	Decapoda	Malacostraca	Arthropoda	Metazoa
Cluster27113	85.714	Parasesarma peninsulare,Perisesarma indiarum	Parasesarma,Perisesarma	Sesarmidae	Decapoda	Malacostraca	Arthropoda	Metazoa
Cluster21798	85.942	Perisesarma darwinense	Perisesarma	Sesarmidae	Decapoda	Malacostraca	Arthropoda	Metazoa
Cluster21981	87.821	Perisesarma dussumieri	Perisesarma	Sesarmidae	Decapoda	Malacostraca	Arthropoda	Metazoa
Cluster16083	86.645	Perisesarma huzardi,Guinearma huzardi	Perisesarma,Guinearma	Sesarmidae	Decapoda	Malacostraca	Arthropoda	Metazoa
Cluster23352	99.681	Sarmatium germaini	Sarmatium	Sesarmidae	Decapoda	Malacostraca	Arthropoda	Metazoa
Cluster22700	86.007	Sesarmops mindanaoensis	Sesarmops	Sesarmidae	Decapoda	Malacostraca	Arthropoda	Metazoa
Cluster27078	87.625	Tiomanium indicum	Tiomanium	Sesarmidae	Decapoda	Malacostraca	Arthropoda	Metazoa
Cluster21453	100	Trapeziidae sp. IP0390,Brachyura sp. LPdivOTU191	n0	Trapeziidae	Decapoda	Malacostraca	Arthropoda	Metazoa
Singleton692	100	Upogebiidae sp. IP0531	n0	Upogebiidae	Decapoda	Malacostraca	Arthropoda	Metazoa
Singleton6281	87.043	Upogebia africana	Upogebia	Upogebiidae	Decapoda	Malacostraca	Arthropoda	Metazoa
Cluster20976	100	Varuna litterata,Varuna yui	Varuna	Varunidae	Decapoda	Malacostraca	Arthropoda	Metazoa
Cluster27716	92.652	Actaea sp. JOD_0591	Actaea	Xanthidae	Decapoda	Malacostraca	Arthropoda	Metazoa
Singleton11527	87.762	Atergatis floridus	Atergatis	Xanthidae	Decapoda	Malacostraca	Arthropoda	Metazoa
Cluster16163	100	Atergatis integerrimus	Atergatis	Xanthidae	Decapoda	Malacostraca	Arthropoda	Metazoa
Cluster17095	86.713	Atergatis obtusus	Atergatis	Xanthidae	Decapoda	Malacostraca	Arthropoda	Metazoa
Singleton3400	99.306	Atergatopsis granulata	Atergatopsis	Xanthidae	Decapoda	Malacostraca	Arthropoda	Metazoa
Cluster26986	88.194	Cyclodius obscurus	Cyclodius	Xanthidae	Decapoda	Malacostraca	Arthropoda	Metazoa
Cluster26128	98.958	Demania cultripes	Demania	Xanthidae	Decapoda	Malacostraca	Arthropoda	Metazoa
Cluster24175	85.764	Demania intermedia	Demania	Xanthidae	Decapoda	Malacostraca	Arthropoda	Metazoa
Cluster27023	100	Etisus anaglyptus	Etisus	Xanthidae	Decapoda	Malacostraca	Arthropoda	Metazoa
Cluster25513	99.681	Etisus sp. HS0041	Etisus	Xanthidae	Decapoda	Malacostraca	Arthropoda	Metazoa
Cluster27038	98.601	Etisus utilis	Etisus	Xanthidae	Decapoda	Malacostraca	Arthropoda	Metazoa
Cluster27784	98.288	Euxanthus huonii	Euxanthus	Xanthidae	Decapoda	Malacostraca	Arthropoda	Metazoa
Cluster20249	100	Gaillardiellus orientalis	Gaillardiellus	Xanthidae	Decapoda	Malacostraca	Arthropoda	Metazoa
Cluster23404	94.888	Galene bispinosa	Galene	Xanthidae	Decapoda	Malacostraca	Arthropoda	Metazoa
Cluster27108	97.895	Hypocolpus abbotti	Hypocolpus	Xanthidae	Decapoda	Malacostraca	Arthropoda	Metazoa
Cluster22000	100	Leptodius affinis,Leptodius nigromaculatus	Leptodius	Xanthidae	Decapoda	Malacostraca	Arthropoda	Metazoa
Cluster15617	100	Leptodius davaoensis,Decapoda sp. IP0258,Brachyura sp. IP0012,Decapoda sp. IP0257	Leptodius	Xanthidae	Decapoda	Malacostraca	Arthropoda	Metazoa
Singleton6718	90.592	Leptodius exaratus	Leptodius	Xanthidae	Decapoda	Malacostraca	Arthropoda	Metazoa
Cluster27748	90.997	Liomera venosa	Liomera	Xanthidae	Decapoda	Malacostraca	Arthropoda	Metazoa
Singleton8783	100	Lophozozymus pictor	Lophozozymus	Xanthidae	Decapoda	Malacostraca	Arthropoda	Metazoa
Cluster20953	87.338	Lophozozymus pulchellus	Lophozozymus	Xanthidae	Decapoda	Malacostraca	Arthropoda	Metazoa
Cluster27766	99.042	Macromedaeus sp. 1 ZMY-2021a	Macromedaeus	Xanthidae	Decapoda	Malacostraca	Arthropoda	Metazoa
Cluster23296	99.653	Medaeops granulosus	Medaeops	Xanthidae	Decapoda	Malacostraca	Arthropoda	Metazoa
Singleton13628	88.519	Meriola corallina	Meriola	Xanthidae	Decapoda	Malacostraca	Arthropoda	Metazoa
Cluster26466	86.469	Xanthidae sp. PNG-0272h	n0	Xanthidae	Decapoda	Malacostraca	Arthropoda	Metazoa
Cluster22615	90.706	Odhneria echinus	Odhneria	Xanthidae	Decapoda	Malacostraca	Arthropoda	Metazoa
Cluster27780	88.158	Olenothus uogi	Olenothus	Xanthidae	Decapoda	Malacostraca	Arthropoda	Metazoa
Cluster20301	99.676	Pilodius sp. 2mm_0346	Pilodius	Xanthidae	Decapoda	Malacostraca	Arthropoda	Metazoa
Cluster21234	89.423	Pseudoliomera granosimana	Pseudoliomera	Xanthidae	Decapoda	Malacostraca	Arthropoda	Metazoa
Cluster26615	85.971	Xanthias lamarckii	Xanthias	Xanthidae	Decapoda	Malacostraca	Arthropoda	Metazoa
Cluster23919	100	Trichia dromiaeformis	Zalasius	Xanthidae	Decapoda	Malacostraca	Arthropoda	Metazoa
Cluster23539	99.681	Xenophthalmus pinnotheroides	Xenophthalmus	Xenophthalmidae	Decapoda	Malacostraca	Arthropoda	Metazoa
Cluster23389	99.361	Pseudeuphausia sinica,Pseudeuphausia latifrons,zooplankton environmental sample	Pseudeuphausia	Euphausiidae	Euphausiacea	Malacostraca	Arthropoda	Metazoa
Cluster27687	88	Tessarabrachion oculatum	Tessarabrachion	Euphausiidae	Euphausiacea	Malacostraca	Arthropoda	Metazoa
Cluster21854	99.042	Isopoda sp. IP0552	n0	n0	Isopoda	Malacostraca	Arthropoda	Metazoa
Cluster25712	99.361	Notacanthomysis laticauda	Notacanthomysis	Mysidae	Mysida	Malacostraca	Arthropoda	Metazoa
Cluster27693	91.475	Rhopalophthalmus indicus	Rhopalophthalmus	Mysidae	Mysida	Malacostraca	Arthropoda	Metazoa
Cluster26164	90.85	Malacostraca sp. C_1150	n0	n0	n0	Malacostraca	Arthropoda	Metazoa
Cluster27662	90.385	Mysidacea sp. LPdivOTU425	n0	n0	n0	Malacostraca	Arthropoda	Metazoa
Cluster27751	95.556	Stomatopoda sp. 1 BTN-2013	n0	n0	Stomatopoda	Malacostraca	Arthropoda	Metazoa
Cluster27707	91.987	Stomatopoda sp. 1 RWKT-2009	n0	n0	Stomatopoda	Malacostraca	Arthropoda	Metazoa
Cluster22436	86.333	Haptosquilla hamifera	Haptosquilla	Protosquillidae	Stomatopoda	Malacostraca	Arthropoda	Metazoa
Cluster20530	100	Carinosquilla multicarinata	Carinosquilla	Squillidae	Stomatopoda	Malacostraca	Arthropoda	Metazoa
Singleton6306	90.657	Cloridina moluccensis	Cloridina	Squillidae	Stomatopoda	Malacostraca	Arthropoda	Metazoa
Singleton6687	99.331	Dictyosquilla foveolata	Dictyosquilla	Squillidae	Stomatopoda	Malacostraca	Arthropoda	Metazoa
Singleton7003	100	Erugosquilla woodmasoni	Erugosquilla	Squillidae	Stomatopoda	Malacostraca	Arthropoda	Metazoa
Cluster27798	89.42	Harpiosquilla annandalei	Harpiosquilla	Squillidae	Stomatopoda	Malacostraca	Arthropoda	Metazoa
Cluster20785	100	Harpiosquilla harpax	Harpiosquilla	Squillidae	Stomatopoda	Malacostraca	Arthropoda	Metazoa
Singleton10733	88.197	Kempella stridulans	Kempella	Squillidae	Stomatopoda	Malacostraca	Arthropoda	Metazoa
Singleton8489	100	Miyakea nepa	Miyakea	Squillidae	Stomatopoda	Malacostraca	Arthropoda	Metazoa
Cluster26800	86.538	Oratosquilla oratoria	Oratosquilla	Squillidae	Stomatopoda	Malacostraca	Arthropoda	Metazoa
Cluster24758	85.484	Oratosquilla oratoria	Oratosquilla	Squillidae	Stomatopoda	Malacostraca	Arthropoda	Metazoa
Cluster18997	100	Oratosquillina anomala	Oratosquillina	Squillidae	Stomatopoda	Malacostraca	Arthropoda	Metazoa
Cluster24812	99.674	Oratosquillina inornata	Oratosquillina	Squillidae	Stomatopoda	Malacostraca	Arthropoda	Metazoa
Cluster27161	96.091	Oratosquillina nordica	Oratosquillina	Squillidae	Stomatopoda	Malacostraca	Arthropoda	Metazoa
Singleton9871	99.349	Oratosquillina perpensa	Oratosquillina	Squillidae	Stomatopoda	Malacostraca	Arthropoda	Metazoa
Cluster27474	100	Arthropoda sp. 2mm_0341,Arthropoda sp. 2mm_0335,Arthropoda sp. 2mm_0221,Arthropoda sp. 2mm_0220,Arthropoda sp. 2mm_0336	n0	n0	n0	n0	Arthropoda	Metazoa
Cluster27592	99.359	Arthropoda sp. 2mm_0423,Arthropoda sp. 2mm_0347,Arthropoda sp. 2mm_0296	n0	n0	n0	n0	Arthropoda	Metazoa
Cluster17501	100	Arthropoda sp. 2mm_0701	n0	n0	n0	n0	Arthropoda	Metazoa
Cluster26747	86.601	Arthropoda sp. LPdivOTU194	n0	n0	n0	n0	Arthropoda	Metazoa
Cluster24432	89.226	Arthropoda sp. LPdivOTU303	n0	n0	n0	n0	Arthropoda	Metazoa
Cluster26181	99.681	Arthropoda sp. PK-2018	n0	n0	n0	n0	Arthropoda	Metazoa
Cluster24806	99.681	Arthropoda sp. ZP269	n0	n0	n0	n0	Arthropoda	Metazoa
Singleton8449	99.042	Arthropoda sp. ZP319	n0	n0	n0	n0	Arthropoda	Metazoa
Cluster27378	95.71	Cyclasterope sp. japan285	Cyclasterope	Cylindroleberididae	Myodocopida	Ostracoda	Arthropoda	Metazoa
Cluster22197	92.013	Macrocypridina sp. USNM IZ 1450517	Macrocypridina	Cypridinidae	Myodocopida	Ostracoda	Arthropoda	Metazoa
Cluster27251	97.308	Pyrocypris noctiluca	Pyrocypris	Cyprididae	Podocopida	Ostracoda	Arthropoda	Metazoa
Cluster15950	99.681	Pycnogonida sp. IP0386	n0	n0	n0	Pycnogonida	Arthropoda	Metazoa
Singleton13791	87.313	Nymphon sp. 1 RS-2019	Nymphon	Nymphonidae	Pantopoda	Pycnogonida	Arthropoda	Metazoa
Cluster25849	89.632	Tanystylum orbiculare	Tanystylum	Tanystylidae	Pantopoda	Pycnogonida	Arthropoda	Metazoa
Cluster16788	91.489	Acasta crucibasis	Acasta	Balanidae	Balanomorpha	Thecostraca	Arthropoda	Metazoa
Cluster22899	99.361	Amphibalanus reticulatus	Amphibalanus	Balanidae	Balanomorpha	Thecostraca	Arthropoda	Metazoa
Cluster21067	100	Amphibalanus sp. Bcl1117PM125,Amphibalanus reticulatus	Amphibalanus	Balanidae	Balanomorpha	Thecostraca	Arthropoda	Metazoa
Cluster25644	100	Striatobalanus amaryllis	Striatobalanus	Balanidae	Balanomorpha	Thecostraca	Arthropoda	Metazoa
Cluster26514	88.462	Ceratoconcha domingensis	Ceratoconcha	Pyrgomatidae	Balanomorpha	Thecostraca	Arthropoda	Metazoa
Cluster27344	88.065	Cornuticella trapezoidea	Cornuticella	Catenicellidae	Cheilostomatida	Gymnolaemata	Bryozoa	Metazoa
Cluster27334	98.387	Chaetognatha sp. ZP067	n0	n0	n0	n0	Chaetognatha	Metazoa
Cluster27319	100	Chaetognatha sp. ZP282	n0	n0	n0	n0	Chaetognatha	Metazoa
Cluster27337	97.097	Chaetognatha sp. ZP295	n0	n0	n0	n0	Chaetognatha	Metazoa
Cluster27174	88.065	Ferosagitta sp. Y16LS2	Ferosagitta	Sagittidae	Aphragmophora	Sagittoidea	Chaetognatha	Metazoa
Cluster27684	93.528	Flaccisagitta enflata complex sp. CC-2020	Flaccisagitta	Sagittidae	Aphragmophora	Sagittoidea	Chaetognatha	Metazoa
Cluster27797	98.71	Sagitta sp. ZP304	Sagitta	Sagittidae	Aphragmophora	Sagittoidea	Chaetognatha	Metazoa
Singleton2010	86.452	Sagitta sp. ZP304	Sagitta	Sagittidae	Aphragmophora	Sagittoidea	Chaetognatha	Metazoa
Cluster26383	99.032	Sagitta sp. ZP285,Aidanosagitta neglecta	Sagitta,Aidanosagitta	Sagittidae	Aphragmophora	Sagittoidea	Chaetognatha	Metazoa
Cluster19932	90.064	Echidna rhodochilus	Echidna	Muraenidae	Anguilliformes	Actinopteri	Chordata	Metazoa
Cluster20882	100	Hypoatherina temminckii	Hypoatherina	Atherinidae	Atheriniformes	Actinopteri	Chordata	Metazoa
Cluster27653	97.764	Harpadon nehereus	Harpadon	Synodontidae	Aulopiformes	Actinopteri	Chordata	Metazoa
Cluster27382	99.621	Strongylura incisa	Strongylura	Belonidae	Beloniformes	Actinopteri	Chordata	Metazoa
Singleton529	100	Parablennius thysanius	Parablennius	Blenniidae	Blenniiformes	Actinopteri	Chordata	Metazoa
Cluster21323	100	Alepes vari	Alepes	Carangidae	Carangiformes	Actinopteri	Chordata	Metazoa
Singleton405	100	Gnathanodon speciosus,Gnathanodon sp. DEP-2018,Gnathanodon cf. speciosus LPZSF93	Gnathanodon	Carangidae	Carangiformes	Actinopteri	Chordata	Metazoa
Cluster20481	100	Megalaspis cordyla	Megalaspis	Carangidae	Carangiformes	Actinopteri	Chordata	Metazoa
Cluster26784	100	Scomberoides sp. SCV12,Scomberoides commersonnianus	Scomberoides	Carangidae	Carangiformes	Actinopteri	Chordata	Metazoa
Singleton12895	100	Selaroides leptolepis	Selaroides	Carangidae	Carangiformes	Actinopteri	Chordata	Metazoa
Cluster27735	100	Ulua mentalis	Ulua	Carangidae	Carangiformes	Actinopteri	Chordata	Metazoa
Cluster22813	86.513	Cirrhitichthys oxycephalus	Cirrhitichthys	Cirrhitidae	Centrarchiformes	Actinopteri	Chordata	Metazoa
Cluster26066	99.678	Terapon jarbua,Terapon theraps	Terapon	Terapontidae	Centrarchiformes	Actinopteri	Chordata	Metazoa
Cluster23773	99.681	Chelmon rostratus	Chelmon	Chaetodontidae	Chaetodontiformes	Actinopteri	Chordata	Metazoa
Cluster26152	100	Coradion chrysozonus	Coradion	Chaetodontidae	Chaetodontiformes	Actinopteri	Chordata	Metazoa
Cluster16672	98.675	Gazza sp. Fiji	Gazza	Leiognathidae	Chaetodontiformes	Actinopteri	Chordata	Metazoa
Singleton8908	100	Photolateralis stercorarius,Equulites stercorarius	Photolateralis,Equulites	Leiognathidae	Chaetodontiformes	Actinopteri	Chordata	Metazoa
Cluster24223	100	Anodontostoma chacunda	Anodontostoma	Clupeidae	Clupeiformes	Actinopteri	Chordata	Metazoa
Cluster22192	100	Sardinella melanura,Sardinella sp. CX-2021	Sardinella	Clupeidae	Clupeiformes	Actinopteri	Chordata	Metazoa
Cluster27678	93.91	Encrasicholina heteroloba,Encrasicholina pseudoheteroloba	Encrasicholina	Engraulidae	Clupeiformes	Actinopteri	Chordata	Metazoa
Cluster25840	99.674	Stolephorus andhraensis	Stolephorus	Engraulidae	Clupeiformes	Actinopteri	Chordata	Metazoa
Cluster19636	100	Ilisha melastoma,Escualosa thoracata	Ilisha,Escualosa	Pristigasteridae,Clupeidae	Clupeiformes	Actinopteri	Chordata	Metazoa
Cluster23480	100	Drepane punctata	Drepane	Drepaneidae	Ephippiformes	Actinopteri	Chordata	Metazoa
Cluster19369	100	Ephippus orbis	Ephippus	Ephippidae	Ephippiformes	Actinopteri	Chordata	Metazoa
Cluster27532	97.799	Platax orbicularis	Platax	Ephippidae	Ephippiformes	Actinopteri	Chordata	Metazoa
Cluster27094	98.413	Platax teira,Platax batavianus	Platax	Ephippidae	Ephippiformes	Actinopteri	Chordata	Metazoa
Cluster27020	97.444	Bregmaceros lanceolatus	Bregmaceros	Bregmacerotidae	Gadiformes	Actinopteri	Chordata	Metazoa
Cluster24660	100	Butis koilomatodon	Butis	Eleotridae	Gobiiformes	Actinopteri	Chordata	Metazoa
Cluster27195	100	Acentrogobius caninus	Acentrogobius	Gobiidae	Gobiiformes	Actinopteri	Chordata	Metazoa
Cluster20608	100	Acentrogobius sp. 01 WCH-2019	Acentrogobius	Gobiidae	Gobiiformes	Actinopteri	Chordata	Metazoa
Cluster24117	99.679	Amblygobius stethophthalmus	Amblygobius	Gobiidae	Gobiiformes	Actinopteri	Chordata	Metazoa
Singleton5880	100	Arcygobius baliurus	Arcygobius	Gobiidae	Gobiiformes	Actinopteri	Chordata	Metazoa
Cluster16766	86.581	Boleophthalmus boddarti,Boleophthalmus pectinirostris	Boleophthalmus	Gobiidae	Gobiiformes	Actinopteri	Chordata	Metazoa
Singleton10256	99.679	Boleophthalmus pectinirostris	Boleophthalmus	Gobiidae	Gobiiformes	Actinopteri	Chordata	Metazoa
Cluster19549	92.332	Cryptocentrus albidorsus	Cryptocentrus	Gobiidae	Gobiiformes	Actinopteri	Chordata	Metazoa
Cluster18851	100	Cryptocentrus leptocephalus	Cryptocentrus	Gobiidae	Gobiiformes	Actinopteri	Chordata	Metazoa
Singleton6475	87.54	Cryptocentrus lutheri	Cryptocentrus	Gobiidae	Gobiiformes	Actinopteri	Chordata	Metazoa
Cluster22931	100	Hemigobius hoevenii	Hemigobius	Gobiidae	Gobiiformes	Actinopteri	Chordata	Metazoa
Singleton7383	98.701	Mugilogobius mertoni	Mugilogobius	Gobiidae	Gobiiformes	Actinopteri	Chordata	Metazoa
Cluster22668	100	Gobiidae sp. 2mm_0535	n0	Gobiidae	Gobiiformes	Actinopteri	Chordata	Metazoa
Cluster24976	99.681	Gobiidae sp. 5 CC-2019	n0	Gobiidae	Gobiiformes	Actinopteri	Chordata	Metazoa
Cluster20024	100	Gobiidae sp. 6 CC-2019	n0	Gobiidae	Gobiiformes	Actinopteri	Chordata	Metazoa
Cluster16319	100	Gobiidae sp. IP0459	n0	Gobiidae	Gobiiformes	Actinopteri	Chordata	Metazoa
Cluster20184	99.038	Periophthalmus modestus	Periophthalmus	Gobiidae	Gobiiformes	Actinopteri	Chordata	Metazoa
Cluster27612	87.814	Periophthalmus modestus	Periophthalmus	Gobiidae	Gobiiformes	Actinopteri	Chordata	Metazoa
Cluster22696	89.644	Taenioides nigrimarginatus	Taenioides	Gobiidae	Gobiiformes	Actinopteri	Chordata	Metazoa
Singleton5978	99.679	Trypauchen vagina	Trypauchen	Gobiidae	Gobiiformes	Actinopteri	Chordata	Metazoa
Cluster23755	89.032	Yongeichthys nebulosus	Yongeichthys	Gobiidae	Gobiiformes	Actinopteri	Chordata	Metazoa
Cluster16670	99.614	Myripristis hexagona	Myripristis	Holocentridae	Holocentriformes	Actinopteri	Chordata	Metazoa
Cluster22591	100	Myripristis kuntee	Myripristis	Holocentridae	Holocentriformes	Actinopteri	Chordata	Metazoa
Cluster22902	98.083	Apogonichthyoides melas	Apogonichthyoides	Apogonidae	Kurtiformes	Actinopteri	Chordata	Metazoa
Cluster20023	100	Ostorhinchus pleuron,Ostorhinchus fasciatus	Ostorhinchus	Apogonidae	Kurtiformes	Actinopteri	Chordata	Metazoa
Cluster22085	100	Pristicon rhodopterus	Pristicon	Apogonidae	Kurtiformes	Actinopteri	Chordata	Metazoa
Cluster22189	100	Sphaeramia orbicularis	Sphaeramia	Apogonidae	Kurtiformes	Actinopteri	Chordata	Metazoa
Singleton13383	93.571	Halichoeres nigrescens	Halichoeres	Labridae	Labriformes	Actinopteri	Chordata	Metazoa
Cluster26038	100	Scarus ghobban,Scarini sp. 18_align	Scarus	Labridae	Labriformes	Actinopteri	Chordata	Metazoa
Cluster19256	100	Hapalogenys analis	Hapalogenys	Hapalogenyidae	Lobotiformes	Actinopteri	Chordata	Metazoa
Cluster23447	100	Diagramma picta	Diagramma	Haemulidae	Lutjaniformes	Actinopteri	Chordata	Metazoa
Cluster27731	87.013	Emmelichthyops atlanticus	Emmelichthyops	Haemulidae	Lutjaniformes	Actinopteri	Chordata	Metazoa
Cluster23599	100	Plectorhinchus chrysotaenia	Plectorhinchus	Haemulidae	Lutjaniformes	Actinopteri	Chordata	Metazoa
Cluster26905	100	Plectorhinchus schotaf,Plectorhinchus gibbosus	Plectorhinchus	Haemulidae	Lutjaniformes	Actinopteri	Chordata	Metazoa
Cluster23977	100	Caesio cuning	Caesio	Lutjanidae	Lutjaniformes	Actinopteri	Chordata	Metazoa
Cluster20655	100	Lutjanus carponotatus	Lutjanus	Lutjanidae	Lutjaniformes	Actinopteri	Chordata	Metazoa
Singleton6686	100	Lutjanus johnii,Lutjanus aff. johnii CIFEFGB-KJ-0019	Lutjanus	Lutjanidae	Lutjaniformes	Actinopteri	Chordata	Metazoa
Cluster27070	100	Lutjanus sp. LCY-JLS	Lutjanus	Lutjanidae	Lutjaniformes	Actinopteri	Chordata	Metazoa
Cluster26967	100	Crenimugil seheli,Crenimugil buchanani,Crenimugil sp. BIF7219,Valamugil sp. JDD-2011c	Crenimugil,Valamugil	Mugilidae	Mugiliformes	Actinopteri	Chordata	Metazoa
Cluster26093	97.097	Ellochelon vaigiensis	Ellochelon	Mugilidae	Mugiliformes	Actinopteri	Chordata	Metazoa
Cluster24824	99.681	Ambassis sp. 1 CC-2019,Ambassis marianus,Ambassis vachellii	Ambassis	Ambassidae	n0	Actinopteri	Chordata	Metazoa
Cluster26844	99.678	Centrogenys vaigiensis	Centrogenys	Centrogenyidae	n0	Actinopteri	Chordata	Metazoa
Cluster27796	89.457	Bleekeria mitsukurii	Bleekeria	Plesiopidae	n0	Actinopteri	Chordata	Metazoa
Singleton8074	100	Chaetodontoplus mesoleucus	Chaetodontoplus	Pomacanthidae	n0	Actinopteri	Chordata	Metazoa
Cluster27791	100	Pomacanthus annularis	Pomacanthus	Pomacanthidae	n0	Actinopteri	Chordata	Metazoa
Cluster22343	100	Abudefduf septemfasciatus,Abudefduf bengalensis	Abudefduf	Pomacentridae	n0	Actinopteri	Chordata	Metazoa
Cluster25809	88.141	Chrysiptera rapanui	Chrysiptera	Pomacentridae	n0	Actinopteri	Chordata	Metazoa
Singleton7653	100	Dischistodus prosopotaenia	Dischistodus	Pomacentridae	n0	Actinopteri	Chordata	Metazoa
Cluster20330	100	Dischistodus pseudochrysopoecilus	Dischistodus	Pomacentridae	n0	Actinopteri	Chordata	Metazoa
Cluster15636	100	Pomacentridae sp. IP0466,Pomacentrus tripunctatus,Pomacentrus littoralis	Pomacentrus	Pomacentridae	n0	Actinopteri	Chordata	Metazoa
Singleton11985	100	Scatophagus argus	Scatophagus	Scatophagidae	n0	Actinopteri	Chordata	Metazoa
Cluster19649	100	Chrysochir aureus	Chrysochir	Sciaenidae	n0	Actinopteri	Chordata	Metazoa
Cluster18964	100	Johnius trewavasae	Johnius	Sciaenidae	n0	Actinopteri	Chordata	Metazoa
Cluster27073	100	Pennahia anea	Pennahia	Sciaenidae	n0	Actinopteri	Chordata	Metazoa
Cluster20815	100	Siganus guttatus,Siganus virgatus	Siganus	Siganidae	n0	Actinopteri	Chordata	Metazoa
Cluster17813	100	Sphyraena putnamae	Sphyraena	Sphyraenidae	n0	Actinopteri	Chordata	Metazoa
Cluster26574	95.192	Sphyraena sp. 01 WCH-2019	Sphyraena	Sphyraenidae	n0	Actinopteri	Chordata	Metazoa
Cluster18076	96.452	Pempheris malabarica	Pempheris	Pempheridae	Pempheriformes	Actinopteri	Chordata	Metazoa
Cluster22883	89.803	Paraploactis kagoshimensis	Paraploactis	Aploactinidae	Perciformes	Actinopteri	Chordata	Metazoa
Cluster22955	99.676	Cymbacephalus cf. nematophthalmus RDW-2012	Cymbacephalus	Platycephalidae	Perciformes	Actinopteri	Chordata	Metazoa
Cluster27352	97.368	Platycephalidae sp. 1 CC-2019	n0	Platycephalidae	Perciformes	Actinopteri	Chordata	Metazoa
Singleton4684	99.038	Sunagocia carbunculus	Sunagocia	Platycephalidae	Perciformes	Actinopteri	Chordata	Metazoa
Cluster24524	99.016	Thysanophrys celebica	Thysanophrys	Platycephalidae	Perciformes	Actinopteri	Chordata	Metazoa
Cluster22425	100	Cephalopholis boenak	Cephalopholis	Serranidae	Perciformes	Actinopteri	Chordata	Metazoa
Cluster15670	100	Cephalopholis formosa	Cephalopholis	Serranidae	Perciformes	Actinopteri	Chordata	Metazoa
Cluster25262	99.681	Diploprion bifasciatum	Diploprion	Serranidae	Perciformes	Actinopteri	Chordata	Metazoa
Singleton6734	100	Epinephelus coioides,Epinephelus coioides x Epinephelus akaara,Epinephelus coioides x Epinephelus lanceolatus	Epinephelus	Serranidae	Perciformes	Actinopteri	Chordata	Metazoa
Cluster21917	100	Epinephelus poecilonotus,Epinephelus erythrurus	Epinephelus	Serranidae	Perciformes	Actinopteri	Chordata	Metazoa
Cluster23018	100	Plectropomus leopardus	Plectropomus	Serranidae	Perciformes	Actinopteri	Chordata	Metazoa
Cluster21135	96.486	Synanceia horrida	Synanceia	Synanceiidae	Perciformes	Actinopteri	Chordata	Metazoa
Singleton9732	99.042	Synanceia sp. SYN-DY1	Synanceia	Synanceiidae	Perciformes	Actinopteri	Chordata	Metazoa
Singleton8312	100	Bothidae sp. 01 WCH-2019,Arnoglossus tenuis	Arnoglossus	Bothidae	Pleuronectiformes	Actinopteri	Chordata	Metazoa
Cluster17108	100	Brachirus sp. 1 BOLD-2019	Brachirus	Soleidae	Pleuronectiformes	Actinopteri	Chordata	Metazoa
Singleton2848	99.679	Scomberomorus commerson	Scomberomorus	Scombridae	Scombriformes	Actinopteri	Chordata	Metazoa
Cluster23457	100	Scomberomorus plurilineatus	Scomberomorus	Scombridae	Scombriformes	Actinopteri	Chordata	Metazoa
Cluster21804	98.582	Lepturacanthus savala	Lepturacanthus	Trichiuridae	Scombriformes	Actinopteri	Chordata	Metazoa
Singleton5195	100	Nemipterus furcosus	Nemipterus	Nemipteridae	Spariformes	Actinopteri	Chordata	Metazoa
Singleton351	100	Pentapodus bifasciatus	Pentapodus	Nemipteridae	Spariformes	Actinopteri	Chordata	Metazoa
Cluster23468	100	Pentapodus setosus	Pentapodus	Nemipteridae	Spariformes	Actinopteri	Chordata	Metazoa
Cluster19084	100	Scolopsis ciliata	Scolopsis	Nemipteridae	Spariformes	Actinopteri	Chordata	Metazoa
Cluster19724	100	Scolopsis monogramma	Scolopsis	Nemipteridae	Spariformes	Actinopteri	Chordata	Metazoa
Cluster20333	100	Scolopsis vosmeri complex sp. type01,Scolopsis vosmeri,Scolopsis torquata	Scolopsis	Nemipteridae	Spariformes	Actinopteri	Chordata	Metazoa
Cluster27786	100	Scolopsis vosmeri,Scolopsis vosmeri complex sp. type02	Scolopsis	Nemipteridae	Spariformes	Actinopteri	Chordata	Metazoa
Cluster27654	93.729	Callionymus sp. 02 WCH-2019	Callionymus	Callionymidae	Syngnathiformes	Actinopteri	Chordata	Metazoa
Cluster18371	88.889	Repomucenus planus	Repomucenus	Callionymidae	Syngnathiformes	Actinopteri	Chordata	Metazoa
Singleton2804	100	Aeoliscus strigatus	Aeoliscus	Centriscidae	Syngnathiformes	Actinopteri	Chordata	Metazoa
Cluster22880	99.361	Centriscus scutatus	Centriscus	Centriscidae	Syngnathiformes	Actinopteri	Chordata	Metazoa
Cluster20609	86.688	Bryx randalli	Bryx	Syngnathidae	Syngnathiformes	Actinopteri	Chordata	Metazoa
Singleton4330	99.681	Choeroichthys brachysoma	Choeroichthys	Syngnathidae	Syngnathiformes	Actinopteri	Chordata	Metazoa
Cluster23452	87.541	Micrognathus andersonii	Micrognathus	Syngnathidae	Syngnathiformes	Actinopteri	Chordata	Metazoa
Cluster26255	100	Acreichthys tomentosus,Acreichthys sp. IP0455	Acreichthys	Monacanthidae	Tetraodontiformes	Actinopteri	Chordata	Metazoa
Cluster26391	100	Ostracion nasus	Ostracion	Ostraciidae	Tetraodontiformes	Actinopteri	Chordata	Metazoa
Cluster22292	86.469	Parapercis clathrata	Parapercis	Pinguipedidae	Uranoscopiformes	Actinopteri	Chordata	Metazoa
Singleton6680	87.5	Clavelina lepadiformis	Clavelina	Clavelinidae	Aplousobranchia	Ascidiacea	Chordata	Metazoa
Cluster22491	90.997	Botryllus sp. MLN-2020	Botryllus	Styelidae	Stolidobranchia	Ascidiacea	Chordata	Metazoa
Cluster20978	88.179	Symplegma brakenhielmi	Symplegma	Styelidae	Stolidobranchia	Ascidiacea	Chordata	Metazoa
Cluster23401	98.227	Actinopterygii sp. IOU28	n0	n0	n0	n0	Chordata	Metazoa
Cluster20846	88.255	Actinopterygii sp. IOU42	n0	n0	n0	n0	Chordata	Metazoa
Cluster17406	90.099	Synhalcurias elegans,Halcurias pilatus	Synhalcurias,Halcurias	Actinernidae,Halcuriidae	Actiniaria	Anthozoa	Cnidaria	Metazoa
Singleton2825	97.736	Bougainvillia sp. JRH-2014	Bougainvillia	Bougainvilliidae	Anthoathecata	Hydrozoa	Cnidaria	Metazoa
Cluster26831	87.667	Cladocoryne haddoni	Cladocoryne	Cladocorynidae	Anthoathecata	Hydrozoa	Cnidaria	Metazoa
Cluster21231	88.179	Staurocladia wellingtoni	Staurocladia	Cladonematidae	Anthoathecata	Hydrozoa	Cnidaria	Metazoa
Singleton13041	90.734	Corymorpha bigelowi	Corymorpha	Corymorphidae	Anthoathecata	Hydrozoa	Cnidaria	Metazoa
Cluster24873	85.953	Coryne tricycla	Coryne	Corynidae	Anthoathecata	Hydrozoa	Cnidaria	Metazoa
Singleton14038	85.099	Eudendrium racemosum	Eudendrium	Eudendriidae	Anthoathecata	Hydrozoa	Cnidaria	Metazoa
Singleton12292	87.742	Eudendrium rameum	Eudendrium	Eudendriidae	Anthoathecata	Hydrozoa	Cnidaria	Metazoa
Cluster22309	85.577	Merona cornucopiae	Merona	Oceaniidae	Anthoathecata	Hydrozoa	Cnidaria	Metazoa
Cluster27594	96.981	Turritopsis nutricula	Turritopsis	Oceaniidae	Anthoathecata	Hydrozoa	Cnidaria	Metazoa
Singleton5730	91.304	Leuckartiara sp. PS-2018	Leuckartiara	Pandeidae	Anthoathecata	Hydrozoa	Cnidaria	Metazoa
Cluster21010	91.288	Proboscidactyla ornata	Proboscidactyla	Proboscidactylidae	Anthoathecata	Hydrozoa	Cnidaria	Metazoa
Cluster20790	87.984	Hydrichthella epigorgia	Hydrichthella	Ptilocodiidae	Anthoathecata	Hydrozoa	Cnidaria	Metazoa
Singleton9919	99.042	Sphaerocoryne sp. USNM IZ 1450222	Sphaerocoryne	Sphaerocorynidae	Anthoathecata	Hydrozoa	Cnidaria	Metazoa
Singleton11816	98.083	Zanclea sp. ZX JRH-2014	Zanclea	Zancleidae	Anthoathecata	Hydrozoa	Cnidaria	Metazoa
Cluster22419	97.764	zooplankton environmental sample,Aequorea conica	Aequorea	Aequoreidae	Leptothecata	Hydrozoa	Cnidaria	Metazoa
Cluster27300	85.342	Aequorea sp. USCAPIL,Aequorea sp. USCAPIN,Eirene kambara	Aequorea,Eirene	Aequoreidae,Eirenidae	Leptothecata	Hydrozoa	Cnidaria	Metazoa
Cluster25462	87.46	Aglaophenia kirchenpaueri	Aglaophenia	Aglaopheniidae	Leptothecata	Hydrozoa	Cnidaria	Metazoa
Cluster21702	89.744	Aglaophenia lophocarpa,Aglaophenia kirchenpaueri	Aglaophenia	Aglaopheniidae	Leptothecata	Hydrozoa	Cnidaria	Metazoa
Cluster27590	88.746	Aglaophenia octodonta	Aglaophenia	Aglaopheniidae	Leptothecata	Hydrozoa	Cnidaria	Metazoa
Cluster20926	92.366	Lytocarpia phyteuma	Lytocarpia	Aglaopheniidae	Leptothecata	Hydrozoa	Cnidaria	Metazoa
Cluster27694	85.623	Macrorhynchia furcata	Macrorhynchia	Aglaopheniidae	Leptothecata	Hydrozoa	Cnidaria	Metazoa
Cluster25985	100	Macrorhynchia sp. IP0053	Macrorhynchia	Aglaopheniidae	Leptothecata	Hydrozoa	Cnidaria	Metazoa
Cluster24971	100	Macrorhynchia sp. IP0054,Macrorhynchia philippina	Macrorhynchia	Aglaopheniidae	Leptothecata	Hydrozoa	Cnidaria	Metazoa
Singleton3419	88.026	Blackfordia virginica	Blackfordia	Blackfordiidae	Leptothecata	Hydrozoa	Cnidaria	Metazoa
Singleton3170	89.935	Campanularia hincksii	Campanularia	Campanulariidae	Leptothecata	Hydrozoa	Cnidaria	Metazoa
Singleton3683	89.542	Campanularia hincksii	Campanularia	Campanulariidae	Leptothecata	Hydrozoa	Cnidaria	Metazoa
Cluster24349	90.096	Campanularia sp. MZUSP 2761	Campanularia	Campanulariidae	Leptothecata	Hydrozoa	Cnidaria	Metazoa
Singleton5472	88.71	Campanularia tulipifera	Campanularia	Campanulariidae	Leptothecata	Hydrozoa	Cnidaria	Metazoa
Cluster27232	86.859	Campanularia tulipifera	Campanularia	Campanulariidae	Leptothecata	Hydrozoa	Cnidaria	Metazoa
Singleton3682	88.782	Eucheilota maculata	Eucheilota	Campanulariidae	Leptothecata	Hydrozoa	Cnidaria	Metazoa
Singleton9578	87.213	Eucheilota maculata	Eucheilota	Campanulariidae	Leptothecata	Hydrozoa	Cnidaria	Metazoa
Singleton1859	89.423	Campanulariidae sp. JG-2020	n0	Campanulariidae	Leptothecata	Hydrozoa	Cnidaria	Metazoa
Cluster27795	90.164	Orthopyxis caliculata	Orthopyxis	Campanulariidae	Leptothecata	Hydrozoa	Cnidaria	Metazoa
Cluster22618	86.288	Orthopyxis crenata	Orthopyxis	Campanulariidae	Leptothecata	Hydrozoa	Cnidaria	Metazoa
Cluster23453	88.552	Orthopyxis integra	Orthopyxis	Campanulariidae	Leptothecata	Hydrozoa	Cnidaria	Metazoa
Cluster19448	87.821	Orthopyxis integra	Orthopyxis	Campanulariidae	Leptothecata	Hydrozoa	Cnidaria	Metazoa
Cluster21018	87.248	Orthopyxis integra	Orthopyxis	Campanulariidae	Leptothecata	Hydrozoa	Cnidaria	Metazoa
Cluster22293	89	Rhizocaulus verticillatus	Rhizocaulus	Campanulariidae	Leptothecata	Hydrozoa	Cnidaria	Metazoa
Singleton9012	88.746	Rhizocaulus verticillatus	Rhizocaulus	Campanulariidae	Leptothecata	Hydrozoa	Cnidaria	Metazoa
Cluster22623	87.54	Rhizocaulus verticillatus	Rhizocaulus	Campanulariidae	Leptothecata	Hydrozoa	Cnidaria	Metazoa
Cluster27485	97.125	Clytia gracilis	Clytia	Clytiidae	Leptothecata	Hydrozoa	Cnidaria	Metazoa
Singleton8565	94.118	Clytia linearis	Clytia	Clytiidae	Leptothecata	Hydrozoa	Cnidaria	Metazoa
Cluster27435	89.272	Eirene ceylonensis	Eirene	Eirenidae	Leptothecata	Hydrozoa	Cnidaria	Metazoa
Cluster22331	87.455	Eirene ceylonensis	Eirene	Eirenidae	Leptothecata	Hydrozoa	Cnidaria	Metazoa
Cluster25253	86.667	Tima bairdii	Tima	Eutimidae	Leptothecata	Hydrozoa	Cnidaria	Metazoa
Cluster19160	86.495	Lafoea dumosa	Lafoea	Lafoeidae	Leptothecata	Hydrozoa	Cnidaria	Metazoa
Cluster27449	88.961	Laodicea sp. HAW01	Laodicea	Laodiceidae	Leptothecata	Hydrozoa	Cnidaria	Metazoa
Cluster26935	85.531	Laodicea sp. USNM IZ 1448242	Laodicea	Laodiceidae	Leptothecata	Hydrozoa	Cnidaria	Metazoa
Cluster27641	89.711	Ptychogena crocea	Ptychogena	Laodiceidae	Leptothecata	Hydrozoa	Cnidaria	Metazoa
Cluster18941	85.906	Ptychogena lactea	Ptychogena	Laodiceidae	Leptothecata	Hydrozoa	Cnidaria	Metazoa
Cluster17101	99.681	Malagazzia carolinae	Malagazzia	Malagazziidae	Leptothecata	Hydrozoa	Cnidaria	Metazoa
Cluster27661	91.026	Malagazzia taeniogonia	Malagazzia	Malagazziidae	Leptothecata	Hydrozoa	Cnidaria	Metazoa
Cluster25274	86.538	Cyclocanna producta	Cyclocanna	Mitrocomidae	Leptothecata	Hydrozoa	Cnidaria	Metazoa
Cluster19904	88.255	Halopsis ocellata	Halopsis	Mitrocomidae	Leptothecata	Hydrozoa	Cnidaria	Metazoa
Cluster27736	85.512	Halopsis ocellata	Halopsis	Mitrocomidae	Leptothecata	Hydrozoa	Cnidaria	Metazoa
Cluster23799	88.197	Mitrocomella polydiademata	Mitrocomella	Mitrocomidae	Leptothecata	Hydrozoa	Cnidaria	Metazoa
Cluster25730	90.461	Leptothecata sp. USNM IZ 1429781	n0	n0	Leptothecata	Hydrozoa	Cnidaria	Metazoa
Cluster24960	88.298	Leptothecata sp. USNM IZ 1429781	n0	n0	Leptothecata	Hydrozoa	Cnidaria	Metazoa
Cluster23849	89.895	Obelia longissima	Obelia	Obeliidae	Leptothecata	Hydrozoa	Cnidaria	Metazoa
Singleton1064	90.385	Obelia sp. HAW01	Obelia	Obeliidae	Leptothecata	Hydrozoa	Cnidaria	Metazoa
Cluster21394	86.09	Plumularia cf. duseni NMNH 1471912	Plumularia	Plumulariidae	Leptothecata	Hydrozoa	Cnidaria	Metazoa
Cluster22190	89.103	Abietinaria annulata	Abietinaria	Sertulariidae	Leptothecata	Hydrozoa	Cnidaria	Metazoa
Cluster21885	90.365	Fraseroscyphus hozawai	Fraseroscyphus	Sertulariidae	Leptothecata	Hydrozoa	Cnidaria	Metazoa
Cluster17640	89.677	Fraseroscyphus hozawai	Fraseroscyphus	Sertulariidae	Leptothecata	Hydrozoa	Cnidaria	Metazoa
Singleton2215	89.389	Fraseroscyphus hozawai	Fraseroscyphus	Sertulariidae	Leptothecata	Hydrozoa	Cnidaria	Metazoa
Cluster25767	97.924	Sertularia turbinata	Sertularia	Sertulariidae	Leptothecata	Hydrozoa	Cnidaria	Metazoa
Singleton12017	85.099	Symplectoscyphus tricuspidatus	Symplectoscyphus	Sertulariidae	Leptothecata	Hydrozoa	Cnidaria	Metazoa
Cluster26643	89.103	Tiaropsis multicirrata	Tiaropsis	Tiaropsidae	Leptothecata	Hydrozoa	Cnidaria	Metazoa
Cluster27793	86.129	Tiaropsis multicirrata	Tiaropsis	Tiaropsidae	Leptothecata	Hydrozoa	Cnidaria	Metazoa
Cluster27768	99.681	Hydrozoa sp. CC-2020	n0	n0	n0	Hydrozoa	Cnidaria	Metazoa
Cluster27166	97.484	Hydrozoa sp. HS0174	n0	n0	n0	Hydrozoa	Cnidaria	Metazoa
Cluster22918	100	Hydrozoa sp. IP0358	n0	n0	n0	Hydrozoa	Cnidaria	Metazoa
Cluster22633	90.415	Solmundella bitentaculata	Solmundella	Aeginidae	Narcomedusae	Hydrozoa	Cnidaria	Metazoa
Cluster26449	87.375	Marrus claudanielis	Marrus	Agalmatidae	Siphonophorae	Hydrozoa	Cnidaria	Metazoa
Cluster27200	86.333	Marrus claudanielis	Marrus	Agalmatidae	Siphonophorae	Hydrozoa	Cnidaria	Metazoa
Cluster21357	87.179	Nanomia bijuga	Nanomia	Agalmatidae	Siphonophorae	Hydrozoa	Cnidaria	Metazoa
Cluster27423	98.083	Nanomia bijuga,Agalma elegans,zooplankton environmental sample	Nanomia,Agalma	Agalmatidae	Siphonophorae	Hydrozoa	Cnidaria	Metazoa
Cluster26343	100	Diphyes chamissonis,zooplankton environmental sample	Diphyes	Diphyidae	Siphonophorae	Hydrozoa	Cnidaria	Metazoa
Cluster23326	87.097	Amphicaryon ernesti	Amphicaryon	Prayidae	Siphonophorae	Hydrozoa	Cnidaria	Metazoa
Cluster27724	93.515	Liriope tetraphylla	Liriope	Geryoniidae	Trachymedusae	Hydrozoa	Cnidaria	Metazoa
Cluster27753	94.862	Beroe sp. a MJ-2018	Beroe	Beroidae	Beroida	Nuda	Ctenophora	Metazoa
Cluster21741	97.152	Bolinopsis ashleyi	Bolinopsis	Bolinopsidae	Lobata	Tentaculata	Ctenophora	Metazoa
Singleton13495	98.423	Bolinopsis sp. n. SBJ-2021	Bolinopsis	Bolinopsidae	Lobata	Tentaculata	Ctenophora	Metazoa
Cluster20059	89.557	Bolinopsis vitrea	Bolinopsis	Bolinopsidae	Lobata	Tentaculata	Ctenophora	Metazoa
Cluster21333	93.987	Ocyropsis sp. LMC-2021	Ocyropsis	Ocyropsidae	Lobata	Tentaculata	Ctenophora	Metazoa
Cluster22976	100	Himerometra robustipinna	Himerometra	Himerometridae	Comatulida	Crinoidea	Echinodermata	Metazoa
Singleton14393	100	Comatulida sp. 2mm_0042	n0	n0	Comatulida	Crinoidea	Echinodermata	Metazoa
Singleton7218	86.174	Brissus cf. unicolor BOPP0001	Brissus	Brissidae	Spatangoida	Echinoidea	Echinodermata	Metazoa
Singleton9935	100	Temnopleurus sp. HS0107,Temnopleurus sp. HS0109	Temnopleurus	Temnopleuridae	Temnopleuroida	Echinoidea	Echinodermata	Metazoa
Cluster21678	99.681	Temnopleurus toreumaticus	Temnopleurus	Temnopleuridae	Temnopleuroida	Echinoidea	Echinodermata	Metazoa
Singleton12945	87.013	Plesiocolochirus ignavus	Plesiocolochirus	Cucumariidae	Dendrochirotida	Holothuroidea	Echinodermata	Metazoa
Cluster21425	89.286	Massinium magnum	Massinium	Phyllophoridae	Dendrochirotida	Holothuroidea	Echinodermata	Metazoa
Cluster27144	94.904	Amphipholis squamata	Amphipholis	Amphiuridae	Amphilepidida	Ophiuroidea	Echinodermata	Metazoa
Cluster22464	99.677	Ophiurida sp. IP0481	n0	n0	Amphilepidida	Ophiuroidea	Echinodermata	Metazoa
Singleton12873	98.722	Ophiactis savignyi	Ophiactis	Ophiactidae	Amphilepidida	Ophiuroidea	Echinodermata	Metazoa
Cluster17300	100	Ophiothela sp. IP0225,Ophiothela sp. IP0218	Ophiothela	Ophiotrichidae	Amphilepidida	Ophiuroidea	Echinodermata	Metazoa
Cluster26822	100	Ophiotrichidae sp. IP0224,Ophiotrichidae sp. IP0217,Euryalidae sp. IP0194	n0	Ophiotrichidae,Euryalidae	Amphilepidida,Euryalida	Ophiuroidea	Echinodermata	Metazoa
Cluster27503	99.675	Ophiuroidea sp. 2mm_0188	n0	n0	n0	Ophiuroidea	Echinodermata	Metazoa
Singleton10630	98.714	Ophiuroidea sp. 2mm_0243	n0	n0	n0	Ophiuroidea	Echinodermata	Metazoa
Cluster26627	99.679	Ophiuroidea sp. 2mm_0486,Ophiuroidea sp. 2mm_0183,Ophiuroidea sp. HS0071	n0	n0	n0	Ophiuroidea	Echinodermata	Metazoa
Cluster22932	97.764	Ophiuroidea sp. RCMBAR552	n0	n0	n0	Ophiuroidea	Echinodermata	Metazoa
Cluster22679	100	Sepiolina petasa	Sepiolina	Sepiolidae	Sepiida	Cephalopoda	Mollusca	Metazoa
Singleton216	99.361	Abralia andamanica	Abralia	Enoploteuthidae	Teuthida	Cephalopoda	Mollusca	Metazoa
Cluster22743	98.722	Loliolus beka	Loliolus	Loliginidae	Teuthida	Cephalopoda	Mollusca	Metazoa
Cluster22968	99.361	Uroteuthis chinensis	Uroteuthis	Loliginidae	Teuthida	Cephalopoda	Mollusca	Metazoa
Cluster27627	100	Uroteuthis duvaucelii	Uroteuthis	Loliginidae	Teuthida	Cephalopoda	Mollusca	Metazoa
Singleton10687	88.38	Diaphana minuta	Diaphana	Diaphanidae	Cephalaspidea	Gastropoda	Mollusca	Metazoa
Singleton6360	87.097	Sagaminopteron ornatum	Sagaminopteron	Gastropteridae	Cephalaspidea	Gastropoda	Mollusca	Metazoa
Cluster24184	87.234	Atys semistriata	Atys	Haminoeidae	Cephalaspidea	Gastropoda	Mollusca	Metazoa
Cluster22477	100	Bufonaria rana	Bufonaria	Bursidae	Littorinimorpha	Gastropoda	Mollusca	Metazoa
Cluster22865	99.653	Bistolida stolida	Bistolida	Cypraeidae	Littorinimorpha	Gastropoda	Mollusca	Metazoa
Cluster25960	100	Gastropoda sp. 2mm_0285	n0	n0	n0	Gastropoda	Mollusca	Metazoa
Singleton4668	88.065	Tritonoharpa antiquata	Tritonoharpa	Cancellariidae	Neogastropoda	Gastropoda	Mollusca	Metazoa
Singleton5474	99.035	Columbellidae sp. 2mm_0161	n0	Columbellidae	Neogastropoda	Gastropoda	Mollusca	Metazoa
Singleton1533	99.681	Conus viola	Conus	Conidae	Neogastropoda	Gastropoda	Mollusca	Metazoa
Singleton2231	87.338	Eucithara sp. NP-2008	Eucithara	Conidae	Neogastropoda	Gastropoda	Mollusca	Metazoa
Singleton6502	99.042	Chicoreus sp. IP0259,Chicoreus brunneus	Chicoreus	Muricidae	Neogastropoda	Gastropoda	Mollusca	Metazoa
Singleton1249	100	Indothais sacellum	Indothais	Muricidae	Neogastropoda	Gastropoda	Mollusca	Metazoa
Cluster27787	92.905	Nassariidae sp. 2mm_0600	n0	Nassariidae	Neogastropoda	Gastropoda	Mollusca	Metazoa
Cluster25120	91	Nassaria acuminata	Nassaria	Nassariidae	Neogastropoda	Gastropoda	Mollusca	Metazoa
Singleton7159	87.742	Nassarius camelus	Nassarius	Nassariidae	Neogastropoda	Gastropoda	Mollusca	Metazoa
Cluster27763	98.083	Nassarius crenoliratus	Nassarius	Nassariidae	Neogastropoda	Gastropoda	Mollusca	Metazoa
Cluster19667	87.671	Cheungbeia robusta	Cheungbeia	Pseudomelatomidae	Neogastropoda	Gastropoda	Mollusca	Metazoa
Singleton11492	99.042	Ptychobela suturalis	Ptychobela	Turridae	Neogastropoda	Gastropoda	Mollusca	Metazoa
Cluster22852	100	Turridrupa sp. MW-2011	Turridrupa	Turridae	Neogastropoda	Gastropoda	Mollusca	Metazoa
Singleton13955	85.113	Limenandra confusa	Limenandra	Aeolidiidae	Nudibranchia	Gastropoda	Mollusca	Metazoa
Cluster24696	99.336	Platyhelminthes sp. ZP238	n0	n0	n0	n0	Platyhelminthes	Metazoa
Cluster22486	97.125	Higginsia sp. 1 PRT-2020,Higginsia sp. 2 PRT-2020	Higginsia	Stelligeridae	Axinellida	Demospongiae	Porifera	Metazoa
Cluster22710	98.718	Stelligeridae sp. IP0498	n0	Stelligeridae	Axinellida	Demospongiae	Porifera	Metazoa
Cluster26487	88.809	Eurypon clavigerum,Tethyspira spinosa	Eurypon,Tethyspira	Raspailiidae,Dictyonellidae	Axinellida,Bubarida	Demospongiae	Porifera	Metazoa
Cluster22903	95.833	Sigmaxinella hipposiderus	Sigmaxinella	Biemnidae	Biemnida	Demospongiae	Porifera	Metazoa
Cluster23710	97.444	Smenospongia conulosa	Smenospongia	Thorectidae	Dictyoceratida	Demospongiae	Porifera	Metazoa
Singleton11742	100	Cladocroce burapha,Haliclona sp. 24 JV-2020	Cladocroce,Haliclona	Chalinidae	Haplosclerida	Demospongiae	Porifera	Metazoa
Cluster27667	99.254	Petrosiidae sp. A GPM-2011	n0	Petrosiidae	Haplosclerida	Demospongiae	Porifera	Metazoa
Cluster27469	88.782	Neopetrosia exigua	Neopetrosia	Petrosiidae	Haplosclerida	Demospongiae	Porifera	Metazoa
Singleton5220	89.744	Tedania ignis	Tedania	Tedaniidae	Poecilosclerida	Demospongiae	Porifera	Metazoa
Cluster20258	94.888	Halichondria sp. USNM IZ 1517735	Halichondria	Halichondriidae	Suberitida	Demospongiae	Porifera	Metazoa
Singleton13597	98.722	Tethya sp. 4 JV-2020	Tethya	Tethyidae	Tethyida	Demospongiae	Porifera	Metazoa
Cluster22839	95.208	Stryphnus mucronatus	Stryphnus	Ancorinidae	Tetractinellida	Demospongiae	Porifera	Metazoa

## Sheet: Community_matrix
Sample	SeqType	Cluster14511	Cluster14821	Cluster15386	Cluster15617	Cluster15636	Cluster15670	Cluster15950	Cluster16043	Cluster16083	Cluster16163	Cluster16319	Cluster16352	Cluster16487	Cluster16670	Cluster16672	Cluster16697	Cluster16766	Cluster16788	Cluster16809	Cluster17095	Cluster17101	Cluster17106	Cluster17108	Cluster17153	Cluster17300	Cluster17406	Cluster17501	Cluster17640	Cluster17813	Cluster17910	Cluster17915	Cluster17919	Cluster18076	Cluster18351	Cluster18371	Cluster18806	Cluster18813	Cluster18851	Cluster18941	Cluster18964	Cluster18997	Cluster19056	Cluster19084	Cluster19123	Cluster19160	Cluster19256	Cluster19369	Cluster19378
ZPT005	Illumina	0	0	0	95	0	0	0	0	0	124	0	0	0	0	0	0	0	0	0	0	0	0	0	5	0	28	13	0	10	0	0	0	0	0	924	91	0	71	0	0	0	0	0	0	0	0	0	0
ZPT005	Nanopore	0	0	0	208	0	0	0	0	0	270	0	0	0	0	0	0	0	0	0	0	0	0	0	0	0	36	35	0	40	0	0	0	0	0	2548	206	0	183	0	0	0	0	0	0	0	0	0	0
ZPT006	Illumina	0	0	0	0	0	0	0	10	0	69	0	21	0	0	0	0	0	0	0	0	0	0	0	0	0	0	74	0	0	7	0	0	0	13	0	0	0	200	0	0	0	0	0	0	0	0	0	0
ZPT006	Nanopore	0	0	0	0	0	0	0	0	0	102	0	20	0	0	0	0	0	0	0	0	0	0	0	0	0	0	117	0	0	0	0	0	0	0	0	0	0	319	0	0	0	0	0	0	0	0	0	0
ZPT008	Illumina	0	0	0	0	61	0	0	6	0	9	18	12	0	0	0	0	60	0	0	0	0	0	0	0	0	0	0	0	0	6	0	0	0	0	0	0	0	0	0	34	0	0	0	0	0	0	0	0
ZPT008	Nanopore	0	0	0	0	98	0	0	25	0	0	0	0	0	0	0	0	93	0	0	0	0	0	0	0	0	0	0	0	0	0	0	0	0	0	0	0	0	0	0	55	0	0	0	0	0	0	0	0
ZPT009	Illumina	0	0	7	26	0	0	0	0	0	32	0	0	0	0	0	0	0	0	0	0	0	0	0	0	0	0	0	0	0	0	0	0	0	0	0	0	0	0	0	0	0	1480	0	0	0	0	0	0
ZPT009	Nanopore	0	0	0	75	0	0	0	0	0	80	0	0	0	0	0	0	0	0	0	0	0	0	0	0	0	0	0	0	0	0	0	0	0	0	0	0	0	0	0	0	0	2393	0	0	0	0	0	0
ZPT010	Illumina	0	0	0	9	29	0	0	0	0	27	11	33	0	0	0	0	0	0	0	0	0	0	0	0	0	0	13	0	0	16	0	0	0	0	0	0	0	0	0	45	0	0	0	40	0	0	0	0
ZPT010	Nanopore	0	0	0	0	129	0	0	0	0	110	70	79	0	0	0	0	0	0	0	0	0	0	0	0	0	0	73	0	0	83	0	0	0	0	0	0	0	0	0	142	0	0	0	200	0	0	0	0
ZPT011	Illumina	0	0	0	0	0	0	0	0	0	0	0	0	0	0	0	0	0	0	0	0	0	0	0	0	0	0	0	0	0	0	0	0	0	0	0	0	0	0	0	0	0	0	0	0	0	0	0	0
ZPT011	Nanopore	0	0	0	0	0	0	0	0	0	0	0	0	0	0	0	0	0	0	0	0	0	0	0	0	0	0	0	0	0	0	0	0	0	0	0	0	0	0	0	0	0	0	0	0	0	0	0	0
ZPT013	Illumina	0	54	0	12	0	0	0	0	0	38	0	27	0	0	0	0	0	0	0	0	0	0	0	0	70	0	0	0	0	5	0	0	0	7	0	0	0	0	0	0	0	0	14	5	38	0	0	0
ZPT013	Nanopore	0	145	0	0	0	0	0	0	0	124	0	51	0	0	0	0	0	0	0	0	0	0	0	0	183	0	0	0	0	0	0	0	0	0	0	0	0	0	0	0	0	0	8	0	183	0	0	0
ZPT014	Illumina	0	0	0	45	0	0	0	0	0	0	0	24	0	0	0	0	0	0	0	0	0	0	0	0	0	0	0	0	315	0	0	0	0	0	0	0	62	0	0	0	0	0	0	0	0	0	30	0
ZPT014	Nanopore	0	0	0	277	0	0	0	0	0	0	0	122	0	0	0	0	0	0	0	0	0	0	0	0	0	0	0	0	2478	0	0	0	0	0	0	0	239	0	0	0	0	0	0	0	0	0	343	0
ZPT015	Illumina	0	0	5	7	0	0	0	0	0	0	0	0	0	0	0	26	0	0	0	0	0	69	0	0	0	0	44	0	0	9	0	0	0	0	0	0	0	0	0	0	116	0	0	0	8	147	0	0
ZPT015	Nanopore	0	0	0	0	0	0	0	0	0	0	0	0	0	0	0	49	0	0	0	0	0	173	0	0	0	0	61	0	0	0	0	0	0	0	0	0	0	0	0	0	272	0	0	0	0	534	0	0
ZPT016	Illumina	0	0	0	142	44	15	0	0	0	17	0	0	0	0	10	0	0	0	0	0	0	0	0	0	0	0	0	0	35	80	53	0	0	0	0	0	0	0	0	0	0	0	0	0	0	0	0	0
ZPT016	Nanopore	0	0	0	653	322	89	0	0	0	0	0	0	0	0	0	0	0	0	0	0	0	0	0	0	0	0	0	0	251	408	197	0	0	0	0	0	0	0	0	0	0	0	0	0	0	0	0	0
ZPT017	Illumina	0	0	0	0	0	0	0	0	0	10	0	0	0	0	0	0	0	41	0	0	0	0	0	13	0	0	31	9	0	0	0	0	0	0	0	0	0	0	7	0	0	0	0	0	0	0	0	0
ZPT017	Nanopore	0	0	0	44	0	0	0	0	0	0	0	0	0	0	10	0	0	552	0	0	0	0	0	46	0	0	336	59	0	0	0	0	0	0	0	0	0	0	29	0	0	0	0	0	0	0	0	0
ZPT018	Illumina	0	0	0	0	0	0	0	0	0	24	0	0	0	46	0	0	0	0	0	0	0	0	0	73	0	0	5	0	0	18	0	5	25	0	0	0	0	0	0	0	0	0	18	0	0	0	0	0
ZPT018	Nanopore	0	0	0	0	0	0	0	0	0	0	0	0	0	86	0	0	0	0	0	0	0	0	0	95	0	0	0	0	0	36	0	18	23	0	0	0	0	0	0	0	0	0	34	0	0	0	0	0
ZPT019	Illumina	0	0	0	0	0	0	0	0	0	0	0	0	0	0	0	0	0	0	0	0	0	0	0	0	0	0	0	0	0	0	0	0	0	0	0	0	0	0	0	0	0	0	0	0	0	0	0	0
ZPT019	Nanopore	0	0	0	0	0	0	0	0	0	0	0	0	0	0	0	0	0	0	0	0	0	0	0	0	0	0	0	0	0	0	0	0	0	0	0	0	0	0	0	0	0	0	0	0	0	0	0	0
ZPT020	Illumina	0	0	0	0	0	0	0	0	0	0	0	0	0	0	0	0	0	0	0	0	0	0	0	0	0	0	0	0	0	0	0	0	0	0	0	0	0	0	0	0	0	0	0	0	0	0	0	0
ZPT020	Nanopore	0	0	0	0	0	0	0	0	0	0	0	0	0	0	0	0	0	0	0	0	0	0	0	0	0	0	0	0	0	0	0	0	0	0	0	0	0	0	0	0	0	0	0	0	0	0	0	0
ZPT022	Illumina	0	0	0	0	0	0	6	0	0	53	0	0	0	0	0	0	0	0	0	0	0	0	0	0	0	0	0	0	0	0	0	0	0	0	0	0	0	0	0	0	0	0	0	0	0	0	0	0
ZPT022	Nanopore	0	0	0	0	0	0	46	0	0	116	0	0	0	0	0	0	0	0	0	0	0	0	0	0	0	0	0	0	0	0	0	0	0	0	0	0	0	0	0	0	0	0	0	0	0	0	0	0
ZPT023	Illumina	0	0	0	6	0	0	0	0	0	0	0	0	0	0	0	0	0	0	0	5	0	0	0	0	0	0	0	0	0	0	0	0	0	0	0	0	0	0	0	0	0	0	0	0	0	0	0	0
ZPT023	Nanopore	0	0	0	26	0	0	0	0	0	0	0	0	0	0	0	10	0	0	12	34	0	0	0	0	0	0	0	0	0	0	0	0	0	0	0	0	0	0	0	0	0	0	0	0	0	0	0	0
ZPT024	Illumina	0	0	0	0	0	0	0	0	0	0	0	0	0	0	0	0	0	0	0	0	0	0	0	0	0	0	0	0	0	0	0	0	0	0	0	0	0	0	0	0	0	0	0	0	0	0	0	0
ZPT024	Nanopore	0	0	0	0	0	0	0	0	0	0	0	0	0	0	0	0	0	0	0	0	0	0	0	0	0	0	0	0	0	0	0	0	0	0	0	0	0	0	0	0	0	0	0	0	0	0	0	0
ZPT026	Illumina	0	0	9	32	0	0	0	0	9	8	0	0	0	0	0	0	0	0	0	8	0	0	19	0	0	0	0	0	0	0	0	0	0	0	0	0	0	0	0	0	0	0	0	0	0	0	0	0
ZPT026	Nanopore	0	0	25	93	0	0	0	0	26	33	0	0	0	0	0	0	0	0	0	20	0	0	42	0	0	0	0	0	0	0	0	0	0	0	0	0	0	0	0	0	0	0	0	0	0	0	0	0
ZPT027	Illumina	0	0	27	146	0	0	0	0	0	32	0	0	0	0	0	49	0	0	5	28	8	0	0	0	0	0	0	0	0	5	0	0	0	0	0	0	0	0	0	0	10	0	0	0	0	0	0	0
ZPT027	Nanopore	0	0	0	425	0	0	0	0	0	59	0	0	0	0	0	214	0	0	0	67	0	0	0	0	0	0	0	0	0	0	0	0	0	0	0	0	0	0	0	0	0	0	0	0	0	0	0	0
ZPT029	Illumina	0	0	0	0	0	0	0	0	0	0	0	0	0	0	0	0	0	0	0	0	0	0	0	0	0	0	0	0	0	0	0	0	0	0	0	0	0	0	0	0	0	0	0	0	0	0	0	0
ZPT029	Nanopore	0	0	0	0	0	0	0	0	0	0	0	0	0	0	0	0	0	0	0	0	0	0	0	0	0	0	0	0	0	0	0	0	0	0	0	0	0	0	0	0	0	0	0	0	0	0	0	0
ZPT031	Illumina	0	0	0	30	0	0	0	0	0	0	0	0	0	0	0	0	0	0	0	0	0	0	0	0	0	0	0	0	0	0	0	0	0	0	0	0	0	0	0	0	0	0	0	0	0	0	0	0
ZPT031	Nanopore	0	0	0	89	0	0	0	0	0	0	0	0	0	0	0	0	0	0	0	0	0	0	0	0	0	0	0	0	0	0	0	0	0	0	0	0	0	0	0	0	0	0	0	0	0	0	0	0
ZPT032	Illumina	0	0	0	90	0	0	0	0	8	75	0	0	16	0	0	0	0	0	0	0	0	20	0	0	0	0	0	0	27	0	0	0	0	0	0	0	0	27	0	0	0	0	0	0	0	0	0	0
ZPT032	Nanopore	0	0	0	195	0	0	0	0	27	290	0	0	0	0	0	0	0	0	0	0	0	45	0	0	0	0	0	0	75	0	0	0	0	0	0	0	0	37	0	0	0	0	0	0	0	0	0	0
ZPT033	Illumina	0	0	0	43	0	0	0	0	0	33	0	0	0	0	0	0	0	0	0	0	0	0	0	0	0	0	0	0	0	0	0	0	0	0	0	0	0	0	0	0	0	0	0	0	0	0	0	0
ZPT033	Nanopore	0	0	0	215	0	0	0	0	0	104	0	0	0	0	0	0	0	0	0	0	0	0	0	0	0	0	0	0	0	0	0	0	0	0	0	0	0	0	0	0	0	0	0	0	0	0	0	0
ZPT034	Illumina	0	0	0	32	0	0	0	0	0	78	0	8	0	0	0	0	0	0	0	0	0	0	0	0	0	0	0	0	0	23	0	0	0	0	0	0	0	0	0	0	0	0	0	0	0	0	0	0
ZPT034	Nanopore	0	0	0	0	0	0	0	0	0	102	0	0	0	0	0	0	0	0	0	0	0	0	0	0	0	0	0	0	0	0	0	0	0	0	0	0	0	0	0	0	0	0	0	0	0	0	0	0
ZPT035	Illumina	0	0	0	0	0	0	0	0	0	0	0	0	0	0	0	0	0	0	0	0	0	0	0	0	0	0	0	0	0	23	0	0	0	0	0	0	0	0	0	0	27	0	0	0	0	0	0	0
ZPT035	Nanopore	0	0	0	0	0	0	0	0	0	0	0	0	0	0	0	0	0	0	0	0	0	0	0	0	0	0	0	0	0	25	0	0	0	0	0	0	0	0	0	0	70	0	0	0	0	0	0	0
ZPT036	Illumina	393	0	0	9	0	0	0	0	16	38	0	6	0	0	0	20	0	0	0	0	12	0	0	0	0	0	25	0	0	117	0	0	0	0	0	0	11	0	0	0	0	0	0	0	0	0	0	0
ZPT036	Nanopore	1031	0	0	0	0	0	0	0	0	94	0	0	0	0	0	0	0	0	0	0	0	0	0	0	0	0	0	0	0	348	0	0	0	0	0	0	0	0	0	0	0	0	0	0	0	0	0	0
ZPT037	Illumina	0	0	0	0	0	0	0	0	0	0	0	0	0	0	0	0	0	0	0	0	0	0	0	0	0	1890	0	0	0	9	0	0	0	0	0	0	0	0	0	0	0	0	0	0	0	0	0	121
ZPT037	Nanopore	0	0	0	0	0	0	0	0	0	0	0	0	0	0	0	0	0	0	0	0	0	0	0	0	0	2053	0	0	0	0	0	0	0	0	0	0	0	0	0	0	0	0	0	0	0	0	0	189
ZPT040	Illumina	0	0	0	109	5	0	0	0	0	26	0	0	0	0	0	0	0	0	0	11	0	0	0	0	0	0	0	0	0	0	0	0	0	0	0	0	0	0	0	0	0	0	0	0	0	0	0	0
ZPT040	Nanopore	0	0	0	281	38	0	0	0	0	72	0	0	0	0	0	0	0	0	0	39	0	0	0	0	0	0	0	0	0	0	0	0	0	0	0	0	0	0	0	0	0	0	0	0	0	0	0	0
ZPT041	Illumina	0	0	0	21	0	0	0	0	0	9	0	0	0	0	0	5	0	0	0	0	0	0	0	0	0	0	0	0	0	0	0	0	0	0	0	0	0	0	0	0	0	0	0	0	0	0	0	0
ZPT041	Nanopore	0	0	0	88	0	0	0	0	0	39	0	0	0	0	0	42	0	0	0	0	0	0	0	0	0	0	0	0	0	0	0	0	0	0	0	0	0	0	0	0	0	0	0	0	0	0	0	0
ZPT042	Illumina	0	0	0	24	0	0	0	0	0	7	0	0	7	0	8	0	0	0	0	14	0	0	0	0	0	9	0	0	0	0	0	0	0	0	0	18	0	17	0	0	0	0	0	0	0	0	0	0
ZPT042	Nanopore	0	0	0	0	0	0	0	0	0	0	0	0	0	0	0	0	0	0	0	0	0	0	0	0	0	0	0	0	0	0	0	0	0	0	0	0	0	0	0	0	0	0	0	0	0	0	0	0
ZPT044	Illumina	0	0	0	0	0	0	0	0	0	0	0	0	0	0	0	0	0	0	0	0	0	0	0	0	0	0	0	0	0	0	0	0	0	0	0	0	0	0	0	0	0	0	0	0	0	0	0	0
ZPT044	Nanopore	0	0	0	0	0	0	0	0	0	0	0	0	0	0	0	0	0	0	0	0	0	0	0	0	0	0	0	0	0	0	0	0	0	0	0	0	0	0	0	0	0	0	0	0	0	0	0	0
ZPT045	Illumina	0	0	0	0	0	0	0	0	0	0	0	0	0	0	0	0	0	0	0	0	0	15	0	0	0	0	0	0	0	5	0	0	0	0	0	0	0	0	0	0	0	0	0	0	0	0	0	0
ZPT045	Nanopore	0	0	0	0	0	0	0	0	0	0	0	0	0	0	0	0	0	0	0	0	0	0	0	0	0	0	0	0	0	0	0	0	0	0	0	0	0	0	0	0	0	0	0	0	0	0	0	0
ZPT049	Illumina	0	0	0	0	0	0	0	0	0	0	134	0	0	0	0	0	0	0	0	7	0	0	0	0	0	0	0	0	0	0	0	0	0	0	0	0	0	0	0	0	0	0	0	0	0	0	0	0
ZPT049	Nanopore	0	0	0	0	0	0	0	0	0	0	292	0	0	0	0	0	0	0	0	0	0	0	0	0	0	0	0	0	0	0	0	0	0	0	0	0	0	0	0	0	0	0	0	0	0	0	0	0
ZPT050	Illumina	0	0	0	5	0	0	0	0	0	16	0	0	0	0	0	0	0	0	0	0	0	6	0	0	0	0	0	0	0	119	0	0	0	5	0	0	0	0	0	0	0	0	0	0	0	0	0	0
ZPT050	Nanopore	0	0	0	0	0	0	0	0	0	86	0	0	0	0	0	0	0	0	0	0	0	0	0	0	0	0	0	0	0	728	0	0	0	0	0	0	0	0	0	0	0	0	0	0	0	0	0	0
[truncated: 568 more columns]
