# Supplementary material for: Primed and ready: nanopore metabarcoding can now recover highly accurate consensus barcodes that are generally indel-free
Source: BMC Genomics. 2024 Sep 9;25:842. doi: 10.1186/s12864-024-10767-4 (PMC11382387; doi:10.1186/s12864-024-10767-4)
Supplement: Supplementary file 2 — Supplementary Material 2 [file 12864_2024_10767_MOESM2_ESM.xlsx]

## Sheet: Table_of_contents
CONTENTS PAGE	Table	Table Description
	S1	Number of MOTUs per phylum and their relative proportions per sequencing type
	S2	Kendall rank correlation coefficient analysis for each sample across Illumina and nanopore
	S3	Error rates of nanopore raw reads and consensus sequences
	S4	Number of indels observed when comparing nanopore and Illumina sequences from the same MOTU
	S5	Nanopore time series data

## Sheet: Table_S1
Illumina				Nanopore
Phylum	MOTUs	Proportion		Phylum	MOTUs	Proportion
Arthropoda	323	0.548387		Arthropoda	254	0.539278
Chordata	118	0.20034		Chordata	99	0.210191
Cnidaria	78	0.132428		Cnidaria	60	0.127389
Mollusca	24	0.040747		Mollusca	12	0.0254777
Echinodermata	14	0.0237691		Echinodermata	12	0.0254777
Annelida	10	0.0169779		Porifera	11	0.0233546
Porifera	9	0.0152801		Annelida	9	0.0191083
Chaetognatha	8	0.0135823		Chaetognatha	7	0.014862
Ctenophora	4	0.00679117		Ctenophora	5	0.0106157
Bryozoa	1	0.00169779		Bryozoa	1	0.00212314
Platyhelminthes	0	0		Platyhelminthes	1	0.00212314
TOTAL	589			TOTAL	471

## Sheet: Table_S2
Sample	Kendall’s Tau	P-value	Notes
ZPT005	0.774263	2.2e-16
ZPT006	0.734884	2.2e-16
ZPT008	0.709893	2.2e-16
ZPT009	0.819544	2.2e-16
ZPT010	0.721724	2.2e-16
ZPT011	N.A.	N.A.	Only 1 comparison
ZPT013	0.79853	2.2e-16
ZPT014	0.871681	2.2e-16
ZPT015	0.808106	2.2e-16
ZPT016	0.814455	2.2e-16
ZPT017	0.737799	2.2e-16
ZPT018	0.779229	2.2e-16
ZPT019	0.966092	0.00741
ZPT020	N.A.	N.A.	Only 1 comparison
ZPT022	0.79962	2.2e-16
ZPT023	0.525428	4.749e-11
ZPT024	0.478091	0.1198
ZPT026	0.670994	2.2e-16
ZPT027	0.81476	2.2e-16
ZPT029	N.A.	N.A.	Only 1 comparison
ZPT031	0.893673	1.191e-15
ZPT032	0.693238	2.2e-16
ZPT033	0.842051	6.67e-16
ZPT034	0.668896	1.647e-15
ZPT035	0.802993	2.2e-16
ZPT036	0.743745	2.2e-16
ZPT037	0.986013	0.0002435
ZPT040	0.63047	3.124e-16
ZPT041	0.763091	2.2e-16
ZPT042	0.644837	2.263e-15
ZPT044	0.484324	5.716e-06
ZPT045	0.792175	2.06e-09
ZPT049	0.679227	9.114e-10
ZPT050	0.603375	2.68e-13

## Sheet: Table_S3
Sample	Read type	Mapped reads	Erroneous reads	Erroneous reads (%)	Error rate (%)
ZPT005	raw	180515	178768	99.032	4.4213
ZPT005	consensus	261	116	44.444	1.0108
ZPT006	raw	139402	137756	98.819	4.1449
ZPT006	consensus	122	22	18.033	0.1466
ZPT008	raw	158173	156695	99.066	4.2614
ZPT008	consensus	146	36	24.658	0.3003
ZPT009	raw	138182	136807	99.005	4.3976
ZPT009	consensus	123	31	25.203	0.398
ZPT010	raw	387202	383082	98.936	4.1849
ZPT010	consensus	151	31	20.53	0.2029
ZPT011	raw	81491	80513	98.8	3.942
ZPT011	consensus	8	2	25	0.3994
ZPT013	raw	212363	210691	99.213	4.4577
ZPT013	consensus	333	116	34.835	0.672
ZPT014	raw	218337	216367	99.098	4.3618
ZPT014	consensus	141	15	10.638	0.1677
ZPT015	raw	439240	435660	99.185	4.4018
ZPT015	consensus	277	107	38.628	0.778
ZPT016	raw	211916	210289	99.232	4.4583
ZPT016	consensus	176	27	15.341	0.1761
ZPT017	raw	323481	320939	99.214	4.4418
ZPT017	consensus	240	79	32.917	0.7472
ZPT018	raw	42971	42672	99.304	4.4913
ZPT018	consensus	117	22	18.803	0.1748
ZPT019	raw	307262	302818	98.554	3.8002
ZPT019	consensus	26	7	26.923	0.6114
ZPT020	raw	198093	195597	98.74	4.0677
ZPT020	consensus	6	3	50	1.1765
ZPT022	raw	98785	97379	98.577	4.1214
ZPT022	consensus	177	27	15.254	0.2492
ZPT023	raw	12871	12782	99.309	4.6088
ZPT023	consensus	75	19	25.333	0.6185
ZPT024	raw	377652	371559	98.387	3.6878
ZPT024	consensus	2	1	50	0.641
ZPT026	raw	21895	21592	98.616	4.1057
ZPT026	consensus	123	21	17.073	0.1923
ZPT027	raw	174378	172094	98.69	4.1939
ZPT027	consensus	125	19	15.2	0.2072
ZPT029	raw	101254	98184	96.968	3.4799
ZPT029	consensus	3	0	0	0
ZPT031	raw	92292	91276	98.899	4.36
ZPT031	consensus	69	17	24.638	0.3388
ZPT032	raw	101568	100319	98.77	4.0989
ZPT032	consensus	98	24	24.49	0.2902
ZPT033	raw	200602	198034	98.72	4.0999
ZPT033	consensus	104	49	47.115	0.8637
ZPT034	raw	96478	95360	98.841	4.0874
ZPT034	consensus	67	19	28.358	0.2819
ZPT035	raw	65081	64596	99.255	4.6319
ZPT035	consensus	83	32	38.554	0.8253
ZPT036	raw	443908	440514	99.235	4.4703
ZPT036	consensus	117	39	33.333	0.4428
ZPT037	raw	41165	40488	98.355	4.0241
ZPT037	consensus	18	1	5.556	0.0178
ZPT040	raw	56048	55586	99.176	4.5344
ZPT040	consensus	113	26	23.009	0.4467
ZPT041	raw	114277	113213	99.069	4.6828
ZPT041	consensus	131	57	43.511	1.0515
ZPT042	raw	86249	85481	99.11	4.27
ZPT042	consensus	68	14	20.588	0.0799
ZPT044	raw	41013	40547	98.864	4.1622
ZPT044	consensus	56	11	19.643	0.2399
ZPT045	raw	318064	314562	98.899	4.3894
ZPT045	consensus	44	12	27.273	0.4141
ZPT049	raw	28635	28408	99.207	4.4911
ZPT049	consensus	54	21	38.889	0.4028
ZPT050	raw	468422	465504	99.377	4.5584
ZPT050	consensus	127	41	32.283	0.7067

## Sheet: Table_S4
MOTU	Bases aligned (%)	Num indels
Cluster27797	99.88	52
Cluster27337	99.9	9
Cluster27785	99.92	9
Cluster27724	99.85	7
Cluster27594	99.84	4
Cluster27673	99.95	4
Cluster27687	99.54	4
Cluster26831	99.96	3
Cluster27251	99.71	3
Cluster27662	99.84	3
Cluster27795	99.89	3
Cluster24806	100	2
Cluster25707	100	2
Cluster26643	99.79	2
Cluster27503	100	2
Cluster27796	99.85	2
Cluster23480	99.75	1
Cluster23567	100	1
Cluster23799	100	1
Cluster25784	100	1
Cluster25985	100	1
Cluster26093	100	1
Cluster26430	99.79	1
Cluster26654	100	1
Cluster27279	100	1
Cluster27316	99.68	1
Cluster27345	100	1
Cluster27435	100	1
Cluster27696	100	1
Cluster27707	99.89	1
Cluster27735	100	1
Cluster27738	99.84	1
Cluster27753	100	1
Cluster27768	100	1
Cluster27771	99.94	1
Cluster27773	99.93	1
Cluster27780	100	1
Cluster27800	99.92	1
Cluster26917	100	0
Cluster26747	99.68	0
Cluster24223	100	0
Cluster26822	99.57	0
Cluster21049	100	0
Cluster26836	100	0
Cluster27657	96.6	0
Cluster22902	100	0
Cluster27590	100	0
Cluster22562	100	0
Cluster21570	100	0
Cluster26066	100	0
Cluster22192	100	0
Cluster27786	99.71	0
Cluster27108	100	0
Cluster23849	100	0
Cluster22946	100	0
Cluster17919	100	0
Cluster27627	100	0
Cluster26181	100	0
Cluster14821	100	0
Cluster15386	100	0
Cluster25840	100	0
Cluster20258	100	0
Cluster27645	99.81	0
Cluster22880	100	0
Cluster26544	99.89	0
Cluster23755	100	0
Cluster24432	100	0
Cluster27755	100	0
Cluster26164	99.84	0
Cluster21772	100	0
Cluster27794	100	0
Cluster20063	100	0
Cluster27319	100	0
Cluster22883	100	0
Cluster25878	100	0
Cluster23615	100	0
Cluster27725	100	0
Cluster26383	100	0
Cluster22919	100	0
Cluster22464	100	0
Cluster19256	100	0
Cluster24532	100	0
Cluster27557	100	0
Cluster25969	100	0
Cluster21798	100	0
Cluster23453	100	0
Cluster27684	100	0
Cluster24365	99.87	0
Cluster19160	100	0
Cluster20249	100	0
Cluster26784	100	0
Cluster26615	100	0
Cluster21031	100	0
Cluster21935	100	0
Cluster22292	100	0
Cluster18997	100	0
Cluster22085	100	0
Cluster21738	100	0
Cluster24660	100	0
Cluster25575	100	0
Cluster22839	100	0
Cluster26128	100	0
Cluster21135	100	0
Cluster22689	100	0
Cluster20732	100	0
Cluster25767	100	0
Cluster21357	100	0
Cluster22486	100	0
Cluster25317	100	0
Cluster17106	100	0
Cluster26967	100	0
Cluster26466	100	0
Cluster27377	99.91	0
Cluster27791	100	0
Cluster23447	100	0
Cluster22932	100	0
Cluster27173	99.58	0
Cluster20678	100	0
Cluster27166	100	0
Cluster25849	100	0
Cluster22743	100	0
Cluster26104	100	0
Cluster25262	100	0
Cluster20978	100	0
Cluster22618	100	0
Cluster24442	100	0
Cluster22434	100	0
Cluster27195	100	0
Cluster21900	100	0
Cluster26005	100	0
Cluster19123	100	0
Cluster27678	100	0
Cluster20530	100	0
Cluster22951	100	0
Cluster19649	100	0
Cluster18941	100	0
Cluster23389	100	0
Cluster26152	100	0
Cluster22190	100	0
Cluster27723	100	0
Cluster16766	100	0
Cluster27751	100	0
Cluster26921	100	0
Cluster17406	100	0
Cluster27563	100	0
Cluster26702	100	0
Cluster27073	100	0
Cluster19378	100	0
Cluster27334	100	0
Cluster26929	100	0
Cluster17300	100	0
Cluster27235	100	0
Cluster23007	100	0
Cluster25274	100	0
Cluster19724	100	0
Cluster27423	100	0
Cluster24971	100	0
Cluster25594	99.94	0
Cluster23844	100	0
Cluster15617	100	0
Cluster20694	100	0
Cluster21130	100	0
Cluster27266	100	0
Cluster27754	100	0
Cluster21067	100	0
Cluster27094	99.56	0
Cluster21854	100	0
Cluster22419	100	0
Cluster27469	100	0
Cluster18806	100	0
Cluster16319	100	0
Cluster27020	100	0
Cluster25741	99.86	0
Cluster24327	100	0
Cluster17095	100	0
Cluster27382	99.44	0
Cluster25960	100	0
Cluster23539	100	0
Cluster24427	100	0
Cluster21804	100	0
Cluster22905	99.37	0
Cluster27592	99.96	0
Cluster27792	100	0
Cluster23977	100	0
Cluster15670	100	0
Cluster26371	100	0
Cluster17915	100	0
Cluster19636	100	0
Cluster27134	99.89	0
Cluster22189	100	0
Cluster27393	100	0
Cluster26487	100	0
Cluster23919	100	0
Cluster20301	100	0
Cluster21453	100	0
Cluster21231	100	0
Cluster21333	100	0
Cluster26570	99.87	0
Cluster14511	100	0
Cluster22331	100	0
Cluster16163	100	0
Cluster24344	100	0
Cluster20790	100	0
Cluster22968	100	0
Cluster27693	100	0
Cluster27300	97.79	0
Cluster26944	100	0
Cluster26449	100	0
Cluster26512	100	0
Cluster23710	100	0
Cluster24297	100	0
Cluster20330	100	0
Cluster26343	99.87	0
Cluster25578	100	0
Cluster17108	100	0
Cluster21323	100	0
Cluster22195	100	0
Cluster26548	100	0
Cluster18964	100	0
Cluster26925	99.37	0
Cluster27774	99.96	0
Cluster20620	100	0
Cluster20881	99.89	0
Cluster27200	100	0
Cluster22491	100	0
Cluster22436	100	0
Cluster25730	100	0
Cluster27790	100	0
Cluster27038	99.89	0
Cluster27736	100	0
Cluster25809	100	0
Cluster26427	100	0
Cluster27107	99.87	0
Cluster27716	100	0
Cluster26800	99.89	0
Cluster19423	100	0
Cluster22585	100	0
Cluster27155	100	0
Cluster23468	100	0
Cluster21702	100	0
Cluster27661	100	0
Cluster27288	100	0
Cluster21917	100	0
Cluster23452	100	0
Cluster24401	100	0
Cluster27144	99.84	0
Cluster20608	100	0
Cluster23772	100	0
Cluster26649	100	0
Cluster26255	100	0
Cluster27798	100	0
Cluster22679	100	0
Cluster23360	99.3	0
Cluster27653	99.68	0
Cluster21578	100	0
Cluster27766	99.94	0
Cluster19987	100	0
Cluster27228	99.98	0
Cluster27482	100	0
Cluster19369	100	0
Cluster24976	100	0
Cluster24332	100	0
Cluster27269	99.94	0
Cluster23282	100	0
Cluster24744	100	0
Cluster19385	100	0
Cluster23599	100	0
Cluster26941	99.26	0
Cluster17501	100	0
Cluster23018	100	0
Cluster26799	99.88	0
Cluster20019	100	0
Cluster20882	100	0
Cluster27748	99.36	0
Cluster17153	100	0
Cluster22372	100	0
Cluster22633	100	0
Cluster16788	100	0
Cluster19904	100	0
Cluster22899	100	0
Cluster22477	100	0
Cluster20976	100	0
Cluster27688	100	0
Cluster15950	100	0
Cluster25513	100	0
Cluster27580	100	0
Cluster27667	100	0
Cluster25462	100	0
Cluster26825	100	0
Cluster22591	100	0
Cluster15636	100	0
Cluster27764	99.94	0
Cluster16697	100	0
Cluster24175	100	0
Cluster21234	100	0
Cluster20931	100	0
Cluster27532	99.94	0
Cluster27274	100	0
Cluster23215	100	0
Cluster21741	100	0
Cluster16670	100	0
Cluster27418	100	0
Cluster26807	100	0
Cluster20585	100	0
Cluster21827	100	0
Cluster20953	100	0
Cluster22180	100	0
Cluster23181	100	0
Cluster23404	100	0
Cluster26286	100	0
Cluster22309	100	0
Cluster27641	100	0
Cluster23699	99.92	0
Cluster27757	99.77	0
Cluster24117	100	0
Cluster27612	100	0
Cluster24349	100	0
Cluster27344	100	0
Cluster21885	100	0
Cluster22903	100	0
Cluster27161	100	0
Cluster27763	100	0
Cluster22813	100	0
Cluster16043	100	0
Cluster22343	100	0
Cluster27731	100	0
Cluster27787	99.75	0
Cluster27646	100	0
Cluster27302	100	0
Cluster24007	100	0
Cluster20093	100	0
Cluster19667	100	0
Cluster23163	100	0
Cluster25712	100	0
Cluster26505	100	0
Cluster21425	100	0
Cluster23580	100	0
Cluster22705	99.68	0
Cluster26844	99.65	0
Cluster24701	100	0
Cluster23457	100	0
Cluster22268	100	0
Cluster24253	100	0
Cluster23013	99.78	0
Cluster17640	100	0
Cluster27665	99.85	0
Cluster24824	100	0
Cluster26391	99.68	0
Cluster25506	100	0
Cluster27232	100	0
Cluster22623	100	0
Cluster17813	100	0
Cluster21018	100	0
Cluster23401	99.84	0
Cluster23326	100	0
Cluster26627	100	0
Cluster27352	100	0
Cluster21678	100	0
Cluster18371	100	0
Cluster26905	100	0
Cluster20815	100	0
Cluster26889	100	0
Cluster27078	99.8	0
Cluster20023	100	0
Cluster27726	100	0
Cluster27485	100	0
Cluster27644	100	0
Cluster23352	100	0
Cluster20481	100	0
Cluster27784	99.58	0
Cluster18076	100	0
Cluster24772	100	0
Cluster22918	100	0
Cluster23773	100	0
Cluster25253	100	0
Cluster27770	100	0
Cluster27113	100	0
Cluster27654	100	0
Cluster21394	100	0
Cluster20846	100	0
Cluster18851	100	0
Cluster26986	99.68	0
Cluster18813	100	0
Cluster21519	100	0
Cluster20609	100	0
Cluster26514	100	0
Cluster22775	100	0
Cluster16083	100	0
Cluster22976	100	0
Cluster24812	100	0
Cluster27174	100	0
Cluster24010	100	0
Cluster22865	100	0
Cluster22615	100	0
Cluster22193	100	0
Cluster27694	99.94	0
Cluster16672	100	0
Cluster22931	100	0
Cluster24184	100	0
Cluster27511	100	0
Cluster19549	100	0
Cluster27728	100	0
Cluster19387	100	0
Cluster26930	100	0
Cluster24873	100	0
Cluster16809	100	0
Cluster27554	99.92	0
Cluster27449	100	0
Cluster20926	100	0
Cluster27139	99.91	0
Cluster24758	99.79	0
Cluster27793	100	0
Cluster27023	100	0
Cluster19405	100	0
Cluster27574	100	0
Cluster27455	100	0
Cluster20655	100	0
Cluster20873	100	0
Cluster19056	100	0
Cluster19932	100	0
Cluster27779	100	0
Cluster26607	100	0
Cluster19084	100	0
Cluster20785	100	0
Cluster27070	99.68	0
Cluster16352	100	0
Cluster25644	99.89	0
Cluster23073	100	0
Cluster20441	100	0
Cluster17910	100	0
Cluster27655	100	0
Cluster26136	100	0
Cluster23296	100	0
Cluster26624	100	0
Cluster22779	99.05	0
Cluster26574	100	0
Cluster22937	100	0
Cluster19448	100	0
Cluster27260	99.89	0
Cluster22700	100	0
Cluster19942	100	0
Cluster22197	100	0
Cluster20059	100	0
Cluster27733	99.86	0

## Sheet: Table_S5
RUN A
Run Length	20 h 30 min
Total fast5	1826
Total raw reads	7300863
Hour	Last fast5	Raw reads	Fail Guppy	Pass Guppy	NanoFilt	Demultiplexed	Metazoa MOTUs
1	126	508000	159665	348335	345517	156044	183
2	245	984000	305300	678700	673241	312740	229
3	365	1464000	447399	1016601	1008353	476968	238
6	664	2660000	769796	1890204	1874280	919837	285
9	954	3820000	1077925	2742075	2718198	1372332	306
12	1215	4864000	1350905	3513095	3481664	1790547	339
15	1448	5796000	1597863	4198137	4159899	2166832	354
18	1664	6660000	1830323	4829677	4784706	2516932	344
FULL	1826	7300863	1992780	5308083	5257960	2780095	352
RUN B
Run Length	41 h 00 min
Total fast5	3187
Total raw reads	12744304
Hour	Last fast5	Raw reads	Fail Guppy	Pass Guppy	NanoFilt	Demultiplexed	Metazoa MOTUs
1	112	452000	165482	286518	284413	90570	240
2	223	896000	310118	585882	581865	204524	296
3	331	1328000	439008	888992	883146	327088	348
6	639	2560000	800603	1759397	1748214	710534	425
9	952	3812000	1172842	2639158	2622141	1120938	435
12	1237	4952000	1520349	3431651	3409548	1490560	469
15	1513	6056000	1848647	4207353	4179999	1860609	496
18	1775	7104000	2165680	4938320	4906193	2207434	513
21	2016	8068000	2444121	5623879	5586879	2533658	515
24	2237	8952000	2702859	6249141	6207506	2832004	526
27	2442	9772000	2945987	6826013	6779899	3108012	527
30	2627	10512000	3162218	7349782	7299354	3361326	533
33	2799	11200000	3355204	7844796	7790116	3600356	535
36	2958	11836000	3543553	8292447	8233526	3818072	539
39	3101	12408000	3715936	8692064	8629007	4013195	540
FULL	3187	12744304	3812801	8931503	8865792	4138523	565
